# Supplementary material for: Plasmacytoid dendritic cell and myeloid dendritic cell function in ageing: A comparison between elderly and young adult women
Source: PLoS One. 2019 Dec 12;14(12):e0225825. doi: 10.1371/journal.pone.0225825 (PMC6907850; doi:10.1371/journal.pone.0225825)
Supplement: S6 Fig — For all measurements, the original and transformed data are showed and outliers (>2SD difference from the mean) based on transformed data are highlighted in orange. (XLSX) [file pone.0225825.s006.xlsx]

## Sheet: subject characteristics
Subject characteristics
Old
Allocationnumber	Age	Length (m)	weight (kg)	BMI	arthrosis	anti-inflammatory agents/corticosteroids	antacids	laxative	vitamin D intake before study	bloodpressure or cholesterol medication
171/001	70	1.76	70	22.5981	yes	1x per week	no	no	no	no
171/002	70	1.58	52	20.83	no	no	no	no	no	no
171/003	76	1.7	60	20.7612	no	no	no	no	yes	no
171/004	76	1.64	79	29.3724	no	no	no	no	yes	yes
171/005	73	1.62	61	23.2434	no	no	no	no	yes	yes
171/006	78	1.68	80	28.3447	yes	no	no	no	yes	yes
171/007	74	1.67	79	28.3266	no	no	no	no	no	no
171/008	78	1.7	67	23.1834	no	no	no	no	no	yes
171/009	79	1.58	56	22.4323	no	no	no	no	no	yes
171/010	85	1.6	59	23.0469	no	no	no	no	no	no
171/011	74	1.64	57	21.1927	no	no	no	no	yes	yes
171/012	80	1.62	71	27.0538	no	no	no	no	yes	no
171/013	71	1.57	57	23.1247	yes	no	no	no	no	no
171/015	74	1.71	74.5	25.4779	no	no	no	no	no	no
171/016	75	1.63	65	24.4646	yes	no	no	no	no	no
171/017	75	1.75	83	27.102	no	no	no	no	no	no
171/018	71	1.56	56	23.0112	no	no	no	no	no	no
171/019	78	1.69	69	24.1588	no	no	no	no	yes	yes
171/020	79	1.78	68	21.4619	no	no	no	no	yes	no
171/021	74	1.7	65	22.4913	yes	no	no	no	no	no
171/022	76	1.63	66	24.841	no	no	no	no	no	yes
171/023	70	1.64	70	26.0262	no	no	no	no	no	no
171/024	71	1.65	79	29.0174	no	no	no	no	yes	no
171/025	76	1.59	62	24.5243	no	no	no	no	no	yes
171/026	70	1.68	75	26.5731	no	no	no	no	yes	yes
171/027	84	1.56	63	25.8876	no	no	no	no	no	yes
171/028	76	1.54	50	21.0828	no	no	no	no	no	yes
171/029	73	1.67	61	21.8724	no	no	no	no	yes	no
171/030	74	1.64	54.5	20.2632	yes	no	no	no	yes	no
171/031	69	1.67	69	24.7409	no	no	no	no	yes	no
Young
Allocationnumber	Age	Length (m)	weight (kg)	BMI	chronic inflammatory disorder/immunodeficiency/autoimmunedisease (incl. arthritis)	anti-inflammatory agents/corticosteroids	antacids	laxative	vitamin D intake before study	bloodpressure or cholesterol medication
young/1	23	ND	ND	between 20-30	no	no	ND	ND	no	ND
young/2	23	ND	ND	between 20-30	no	no	ND	ND	no vit D, yes supplements omega3 + order vitamins	ND
young/3	24	ND	ND	between 20-30	no	no	ND	ND	no	ND
young/4	26	ND	ND	between 20-30	no	no	ND	ND	no	ND
young/5	29	ND	ND	between 20-30	no	no	ND	ND	no	ND
young/6	26	ND	ND	between 20-30	no	no	ND	ND	no	ND
young/7	29	ND	ND	between 20-30	Coeliakie	no	ND	ND	yes	ND
young/8	24	ND	ND	between 20-30	no	no	ND	ND	no	ND
young/9	22	ND	ND	between 20-30	no	no	ND	ND	no	ND
young/10	22	ND	ND	between 20-30	no	no (uses pramipexol 1x per day)	ND	ND	no	ND
young/11	27	ND	ND	between 20-30	no	yes (ibuprofen, not today max 1x week)	ND	ND	no	ND
young/12	24	ND	ND	between 20-30	no	no	ND	ND	no	ND
young/13	28	ND	ND	between 20-30	no	no (thyroxine 50ug use daily, for hypothyroidism)	ND	ND	no	ND
young/14	20	ND	ND	between 20-30	no	no	ND	ND	no	ND
young/15	26	ND	ND	between 20-30	no	no	ND	ND	3x per month	ND
		ND= not determined

## Sheet:  TLR expression mDC
mDC	original data TLR expression						mDC	transformed (10log) TLR expression
	median MFI							median MFI					outliers (>2SD)
Old	TLR 2	TLR 4	TLR 7	TLR9			Old	TLR 2	TLR 4	TLR 7	TLR9
1	10133	1095	414	774			1	4.00574	3.03941	2.617	2.88874
2	9406	860	427	906			2	3.9734	2.9345	2.63043	2.95713
3	10920	1147	420	855			3	4.03822	3.05956	2.62325	2.93197
4	12184	1579	470	824			4	4.08579	3.19838	2.6721	2.91593
5	8299	828	410	893			5	3.91903	2.91803	2.61278	2.95085
6	10110	1376	483	933			6	4.00475	3.13862	2.68395	2.96988
7	5925	1481	597	1410			7	3.77269	3.17056	2.77597	3.14922
8	8543	1437	490	1046			8	3.93161	3.15746	2.6902	3.01953
9	8953	988	424	842			9	3.95197	2.99476	2.62737	2.92531
10	9862	1012	433	793			10	3.99396	3.00518	2.63649	2.89927
11	11273	1018	474	1053			11	4.05204	3.00775	2.67578	3.02243
12	6911	1467	608	1254			12	3.83954	3.16643	2.7839	3.0983
13	8794	1130	507	1112			13	3.94419	3.05308	2.70501	3.0461
15	10110	964	468	1034			15	4.00475	2.98408	2.67025	3.01452
16	8973	1402	671	1283			16	3.95294	3.14675	2.82672	3.10823
17	11070	1609	525	1089			17	4.04415	3.20656	2.72016	3.03703
18	10248	1249	458	839			18	4.01064	3.09656	2.66087	2.92376
19	10435	1630	644	1244			19	4.01849	3.21219	2.80889	3.09482
20	10723	1523	524	1136			20	4.03032	3.1827	2.71933	3.05538
21	8299	1397	443	994			21	3.91903	3.1452	2.6464	2.99739
22	9427	738	448	862			22	3.97437	2.86806	2.65128	2.93551
23	10412	1397	494	998			23	4.01753	3.1452	2.69373	2.99913
24	11693	1172	576	1072			24	4.06793	3.06893	2.76042	3.03019
25	8893	1310	499	868			252	3.94905	3.11727	2.6981	2.93852
26	10179	1300	624	1119			26	4.00771	3.11394	2.79518	3.04883
27	9599	998	599	1014			27	3.98223	2.99913	2.77743	3.00604
28	10435	1141	562	978			28	4.01849	3.05729	2.74974	2.99034
29	8755	700	477	912			29	3.94226	2.8451	2.67852	2.95999
30	7939	2424	591	1317			30	3.89977	3.38453	2.77159	3.11959
31	10087	1051	455	1065			31	4.00376	3.0216	2.65801	3.02735
FMO TLR 2	908	369	478	1134			FMO TLR 2	2.95809	2.56703	2.67943	3.05461
backbone + ics	927	367	474	1337			backbone + ics	2.96708	2.56467	2.67578	3.12613
							mean +2SD	4.1109	3.31017	2.82609	3.14049
							mean -2SD	3.84619	2.85242	2.57529	2.8636
mDC	original data TLR expression						mDC	transformed (10log) TLR expression
	median MFI							median MFI
Young	TLR 2	TLR 4	TLR 7	TLR9			Young	TLR 2	TLR 4	TLR 7	TLR9
1	6573	1453	467	927			1	3.81776	3.16227	2.66932	2.96708
2	3214	2377	499	1397			2	3.50705	3.37603	2.6981	3.1452
3	7714	814	405	862			3	3.88728	2.91062	2.60746	2.93551
4	3568	1751	483	1209			4	3.55242	3.24329	2.68395	3.08243
5	6173	1242	438	1057			5	3.7905	3.09412	2.64147	3.02407
6	5989	550	412	812			6	3.77735	2.74036	2.6149	2.90956
7	5616	1150	413	742			7	3.74943	3.0607	2.61595	2.8704
8	6404	1036	424	826			8	3.80645	3.01536	2.62737	2.91698
9	10318	1335	573	937			9	4.0136	3.12548	2.75815	2.97174
10	6718	895	467	849			10	3.82724	2.95182	2.66932	2.92891
11	8244	1091	504	931			11	3.91614	3.03782	2.70243	2.96895
12	7869	1086	468	922			12	3.89592	3.03583	2.67025	2.96473
13	6881	1244	613	1218			13	3.83765	3.09482	2.78746	3.08565
14	6213	954	493	1193			14	3.7933	2.97955	2.69285	3.07664
15	7269	1117	516	1350			15	3.86147	3.04805	2.71265	3.13033
FMO TLR 2	561	207	464	1209			FMO TLR 2	2.74896	2.31597	2.66652	3.08243
backbone + ics	562	212	430	1278			backbone + ics	2.74974	2.32634	2.63347	3.10653
							mean	3.80224	3.05841	2.67677	2.99854
							sd	0.128861	0.145509	0.0519332	0.0861027
							mean + 2SD	4.05996	3.34943	2.78064	3.17075
							mean -2SD	3.54452	2.76739	2.57291	2.82634

## Sheet:  TLR expression pDC
pDC	original data TLR expression						pDC	transformed (10log) TLR expression
	median MFI							median MFI					outliers (>2SD)
Old	TLR 2	TLR 4	TLR 7	TLR9			Old	TLR 2	TLR 4	TLR 7	TLR9
1	538	261	321	764			1	2.73078	2.41664	2.50651	2.88309
2	518	369	354	1044			2	2.71433	2.56703	2.549	3.0187
3	641	451	389	1263			3	2.80686	2.65418	2.58995	3.1014
4	532	436	366	962			4	2.72591	2.63949	2.56348	2.98318
5	513	671	394	1315			5	2.71012	2.82672	2.5955	3.11893
6	565	440	384	1220			6	2.75205	2.64345	2.58433	3.08636
7	730	407	448	1555			7	2.86332	2.60959	2.65128	3.19173
8	570	355	370	1145			8	2.75587	2.55023	2.5682	3.05881
9	661	348	401	1121			9	2.8202	2.54158	2.60314	3.04961
10	619	381	417	1145			10	2.79169	2.58092	2.62014	3.05881
11	594	448	413	1429			11	2.77379	2.65128	2.61595	3.15503
12	647	614	500	1386			12	2.8109	2.78817	2.69897	3.14176
13	685	320	427	1263			13	2.83569	2.50515	2.63043	3.1014
15	488	433	359	1125			15	2.68842	2.63649	2.55509	3.05115
16	805	464	486	1591			16	2.9058	2.66652	2.68664	3.20167
17	660	302	405	824			17	2.81954	2.48001	2.60746	2.91593
18	590	405	394	1190			18	2.77085	2.60746	2.5955	3.07555
19	808	477	487	1437			19	2.90741	2.67852	2.68753	3.15746
20	661	421	453	1484			20	2.8202	2.62428	2.6561	3.17143
21	576	484	406	1179			21	2.76042	2.68485	2.60853	3.07151
22	692	383	424	1340			22	2.84011	2.5832	2.62737	3.1271
23	573	484	434	1353			23	2.75815	2.68485	2.63749	3.1313
24	837	594	504	1667			24	2.92273	2.77379	2.70243	3.22194
25	748	383	416	1170			252	2.8739	2.5832	2.61909	3.06819
26	577	407	401	1263			26	2.76118	2.60959	2.60314	3.1014
27	742	535	491	1549			27	2.8704	2.72835	2.69108	3.19005
28	752	261	371	923			28	2.87622	2.41664	2.56937	2.9652
29	765	267	396	943			29	2.88366	2.42651	2.5977	2.97451
30	655	285	416	908			30	2.81624	2.45484	2.61909	2.95809
31	627	396	450	1254			31	2.79727	2.5977	2.65321	3.0983
FMO TLR 2	728	326	339	781			FMO TLR 2	2.86213	2.51322	2.5302	2.89265
backbone + ics	697	347	354	880			backbone + ics	2.84323	2.54033	2.549	2.94448
							mean +2SD	2.93276	2.81643	2.71178	3.25211
							mean -2SD	2.67818	2.39765	2.52113	2.90986
pDC	original data TLR expression							transformed (10log) TLR expression
	median MFI							median MFI
Young	TLR 2	TLR 4	TLR 7	TLR9			Young	TLR 2	TLR 4	TLR 7	TLR9
1	496	481	438	857			1	2.69548	2.68215	2.64147	2.93298
2	445	591	409	998			2	2.64836	2.77159	2.61172	2.99913
3	413	707	378	1051			3	2.61595	2.84942	2.57749	3.0216
4	468	509	423	1069			4	2.67025	2.70672	2.62634	3.02898
5	406	810	424	1161			5	2.60853	2.90849	2.62737	3.06483
6	493	339	376	880			6	2.69285	2.5302	2.57519	2.94448
7	513	588	401	927			7	2.71012	2.76938	2.60314	2.96708
8	610	341	423	720			8	2.78533	2.53275	2.62634	2.85733
9	725	455	503	1063			9	2.86034	2.65801	2.70157	3.02653
10	567	534	448	1020			10	2.75358	2.72754	2.65128	3.0086
11	438	619	388	1258			11	2.64147	2.79169	2.58883	3.09968
12	646	297	421	758			12	2.81023	2.47276	2.62428	2.87967
13	695	521	558	1177			13	2.84198	2.71684	2.74663	3.07078
14	616	374	460	1028			14	2.78958	2.57287	2.66276	3.01199
15	600	565	516	1251			15	2.77815	2.75205	2.71265	3.09726
FMO TLR 2	447	177	410	547			FMO TLR 2	2.65031	2.24797	2.61278	2.73799
backbone + ics	463	192	387	555			backbone + ics	2.66558	2.2833	2.58771	2.74429
							mean	2.72681	2.69616	2.63847	3.00073
							sd	0.0819854	0.123751	0.0497964	0.0728598
							mean + 2SD	2.89078	2.94366	2.73806	3.14645
							mean -2SD	2.56284	2.44866	2.53888	2.85501

## Sheet: serum
	Serum original data pg/ml								Serum 10 log transformed data (pg/ml)
Old	IL-6	IL-1b	Il-10	TNFa	sICAM	sVCAM	IL-1Ra		IL-6	IL-1b	IL-10	TNFa	sICAM	sVCAM	IL-1Ra
1	3.7872	0.568685	5.70632	0.001	199577	419223	68.17		0.578318	-0.245128	0.756356	-3	5.30011	5.62244	1.83359
2	1.29257	0.001	2.23019	0.001	116610	239879	51.416		0.111454	-3	0.348341	-3	5.06673	5.37999	1.7111
3	0.964383	0.001	0.944527	32.6743	68996.8	181006	42.796		-0.0157507	-3	-0.0247857	1.51421	4.83883	5.25769	1.6314
4	3.8861	0.0284407	3.64839	10.3177	281814	354394	13.727		0.589514	-1.54606	0.562102	1.01358	5.44996	5.54949	1.13758
5	2.15829	0.001	2.81119	0.001	28647	186857	39.001		0.334109	-3	0.44889	-3	4.45708	5.27151	1.59108
6	4.3565	0.0284407	1.92089	49.3838	81250.2	277364	38.128		0.639137	-1.54606	0.283503	1.69358	4.90982	5.44305	1.58124
7	5.12624	1.232	3.38488	14.5878	247861	259604	2118.22		0.709799	0.0906112	0.529543	1.16399	5.39421	5.41431	3.32597
8	5.87241	0.0284407	4.45132	45.3956	201718	437061	31.81		0.768816	-1.54606	0.648489	1.65701	5.30474	5.64054	1.50256
9	0.553814	0.001	2.84283	0.001	182890	251715	41.559		-0.256636	-3	0.45375	-3	5.26219	5.40091	1.61867
10	2.74526	0.001	5.42678	22.3085	58465.3	297136	70.064		0.438584	-3	0.734542	1.34847	4.7669	5.47296	1.84549
11	10.5173	0.36248	1.29942	0.001	156438	316873	92.697		1.0219	-0.440716	0.11375	-3	5.19434	5.50089	1.96707
12	10.5382	0.001	2.07433	0.001	0.001	297124	70.56		1.02277	-3	0.316877	-3	-3	5.47294	1.84856
13	2.51636	0.568685	2.6593	0.001	193190	573423	38.045		0.400773	-0.245128	0.424767	-3	5.28598	5.75847	1.5803
15	1.58388	0.001	2.31525	0.001	128256	253253	32.747		0.199722	-3	0.364597	-3	5.10808	5.40355	1.51517
16	2.4808	0.001	1.60159	12.5491	102000	212706	3715.7		0.394591	-3	0.204552	1.09861	5.0086	5.32778	3.57004
17	8.73904	0.661011	1.11603	0.001	75246.9	285347	146.986		0.941464	-0.179792	0.0476761	-3	4.87649	5.45537	2.16728
18	2.75056	0.236153	3.73059	24.4863	46845.3	202079	75.16		0.439422	-0.626807	0.571777	1.38892	4.67067	5.30552	1.87599
19	1.75664	0.945355	4.37007	66.9255	174562	441737	33.239		0.244683	-0.0244052	0.640489	1.82559	5.24195	5.64516	1.52165
20	8.28996	1.17254	2.82473	8.54864	114648	364833	59.821		0.918552	0.0691272	0.450976	0.931897	5.05937	5.56209	1.77685
21	2.21503	0.705531	5.43397	12.5491	84377.1	258479			0.34538	-0.151484	0.735117	1.09861	4.92622	5.41242
22	3.81488	0.0284407	2.41864	24.4863	82842.2	195509	47.836		0.581481	-1.54606	0.383571	1.38892	4.91825	5.29117	1.67975
23	3.75023	1.12374	4.84024	54.1622	47052.5	217929	213.273		0.574057	0.0506655	0.684867	1.7337	4.67258	5.33831	2.32894
24	5.61665	0.001	3.03142	16.5029	135100	263814	374.038		0.749477	-3	0.481646	1.21756	5.13066	5.4213	2.57292
25	4.93337	1.46192	4.49084	20.4737	35736.4	241849	18.8		0.693144	0.164924	0.652328	1.3112	4.55311	5.38355	1.27416
26	2.99315	1.61551	3.92213	32.6616	47746.8	106869	104.863		0.476129	0.208309	0.593522	1.51404	4.67894	5.02885	2.02062
27	10.381	1.25134	1.9305	0.001					1.01624	0.0973736	0.285669	-3
28	3.37543	0.001	3.13351	41.0967	50839.9	188900	70.582		0.528329	-3	0.496032	1.61381	4.7062	5.27623	1.84869
29	2.26749	0.696341	3.59356	28.5516	7989.09	104141	58.036		0.355545	-0.157178	0.555525	1.45563	3.9025	5.01762	1.7637
30	5.27282	3.59437	4.26795	12.5491	89239.4	270183	51.354		0.722043	0.555622	0.630219	1.09861	4.95056	5.43166	1.71057
31	4.21391	0.197546	1.77687	32.6743	15103.5	237279	81.684		0.624685	-0.704332	0.249656	1.51421	4.17908	5.37526	1.91214
								mean	0.538258	-1.25742	0.454145	-0.0805948	4.64876	5.409	1.88261
								SD	0.305779	1.36225	0.205469	2.10998	1.51355	0.162229	0.52989
								outliers+2SD	1.14982	1.46709	0.865083	4.13937	7.67586	5.73346	2.94239
								outliers- 2SD	-0.0733001	-3.98193	0.0432067	-4.30056	1.62167	5.08454	0.822829
	Serum original data pg/ml								Serum 10 log transformed data (pg/ml)
Young	IL-6	IL-1b	Il-10	TNFa	sICAM	sVCAM	IL-1Ra		IL-6	IL-1b	Il-10	TNFa	sICAM	sVCAM	IL-1Ra
1	0.830721	0.001	1.33365	0.001	47746.8	328069	57.955		-0.0805446	-3	0.125043	-3	4.67894	5.51596	1.76309
2	0.001	0.54372	1.45553	15.4766	0.001	241264	46.095		-3	-0.264625	0.163021	1.18968	-3	5.38249	1.66365
3
4	0.898986	0.001	5.33698	0.001	15103.5	114105	90.537		-0.0462473	-3	0.727296	-3	4.17908	5.0573	1.95683
5	0.001	1.37537	1.21351	0.001	23873.4	221588	84.264		-3	0.13842	0.0840433	-3	4.37791	5.34555	1.92564
6	3.99451	0.354229	3.14038	0.001	62936.7	274074	179.069		0.601463	-0.450716	0.496983	-3	4.7989	5.43787	2.25302
7	1.7558	0.001	1.0837	0.001	31741.8	218894	58.991		0.244474	-3	0.0349095	-3	4.50163	5.34023	1.77079
8	6.2864	1.24925	0.53234	0.001	3994.55	155043	110.578		0.798402	0.0966497	-0.273811	-3	3.60147	5.19045	2.04367
9	8.17349	0.0426611	2.49435	48.9924	0.001	170595	175.054		0.912408	-1.36997	0.396957	1.69013	-3	5.23197	2.24317
10	2.35304	0.001	1.48671	0.001	180476	140857	55.031		0.371629	-3	0.172225	-3	5.25642	5.14878	1.74061
11	2.37582	0.001	1.0837	15.4766	0.001	57600.3	80.636		0.375813	-3	0.0349095	1.18968	-3	4.76042	1.90653
12	1.95961	0.001	1.0837	0.001	0.001	86294.2	76.137		0.292169	-3	0.0349095	-3	-3	4.93598	1.8816
13	2.27573	1.7752	1.81318	0.001	15103.5	46488.8	159.628		0.357121	0.249248	0.25844	-3	4.17908	4.66735	2.20311
14	3.91408	1.34575	2.99094	0.001	0.001	71203.5	130.136		0.59263	0.128963	0.475808	-3	-3	4.8525	2.1144
15	2.57051	0.001	1.6227	0.001	15103.5	151217	92.732		0.410019	-3	0.210239	-3	4.17908	5.1796	1.96723
								mean	-0.0836188	-1.60514	0.210069	-2.06647	1.76804	5.14618	1.95952
								SD	1.26533	1.49837	0.249718	1.85852	3.70638	0.260463	0.191505
								outliers+2SD	2.44704	1.39159	0.709505	1.65057	9.18079	5.6671	2.34253
								outliers- 2SD	-2.61428	-4.60188	-0.289366	-5.78351	-5.64472	4.62525	1.57651

## Sheet: mDC % and cytokine production
mDC	% mDC						total TNFa % mDC						total IL-6 %mDC						total IFNa % mDC
Old	RPMI	PAM	LPS	R848	CpG		RPMI	PAM	LPS	R848	CpG		RPMI	PAM	LPS	R848	CpG		RPMI	PAM	LPS	R848	CpG
1	0.646	0.736	0.739	0.656	0.671		0.0084	0.63569	0.68157	0.81039	0.0391		0.0052	0.4405	0.43976	0.62559	0.0065		0.00014	0.00169	0.00057	0.00039	0.00015
2	0.608	0.775	0.704	0.566	0.673		0.0198	0.7438	0.772285	0.94438	0.0229		0.0068	0.3616	0.48859	0.79128	0.005		0.001	0.0028	0.0003794	0.00038	0.002
3	0.676	0.72	0.708	0.625	0.666		0.00625	0.58662	0.665	0.892	0.01149		0.00165	0.40521	0.4725	0.7175	0.00309		0.00015	0.00062	0	0	0.00052
4	0.28	0.418	0.341	0.285	0.279		0.0205	0.5805	0.699	0.88	0.01154		0.0078	0.28908	0.4834	0.6942	0.0105		0.00058	0.0015	0	0	0.00134
5	0.642	0.582	0.574	0.542	0.594		0.0269	0.5721	0.657	0.896	0.0233		0.0022	0.30461	0.3935	0.672	0.00344		0.0004	0.00122	0.00013	0	0.0005
6	0.677	0.755	0.774	0.712	0.697		0.0181	0.55159	0.66547	0.92977	0.03163		0.0215	0.186072	0.36939	0.72243	0.04556		0.00043	0.0020015	0.0005626	0.00077	0.00079
7	0.745	0.551	0.808	0.596	0.733		0.0104	0.2986	0.096114	0.53716	0.00665		0.0088	0.02239	0.018838	0.1065	0.00365		0.00016	0	0.000264	0.00016	9.5e-05
8	0.269	0.327	0.367	0.252	0.27		0.0404	0.46557	0.64438	0.829	0.029		0.0102	0.2187	0.34448	0.6439	0.0067		0.0006	0.00057	0.00038	0	0
9	0.546	0.643	0.605	0.504	0.526		0.0181	0.53505	0.59514	0.85856	0.01455		0.0051	0.29458	0.33754	0.75166	0.0048		0.00049	0.00134	0.00014	0.00056	0.0005
10	0.71	0.78	0.658	0.672	0.738		0.0374	0.69203	0.685	0.884	0.07743		0.0067	0.46092	0.48513	0.7304	0.0075		0.00017	0.00123	0.00013	0	0.00052
11	0.763	0.45	0.604	0.512	0.734		0.04587	0.7874	0.79817	0.96186	0.0243939		0.015	0.2899	0.50327	0.78413	0.0033		0.00043	0.00593	0.00017	0.00086	0.0020939
12	0.619	0.376	0.769	0.359	0.8		0.0044	0.2741	0.0709603	0.60788	0.032318		0.008	0.0101	0.0365201	0.053	0.0452		0.00019	0.0025	0.0001603	0.00028	0.000128
13	0.852	0.652	0.836	0.723	0.777		0.0366	0.43925	0.236764	0.60465	0.01319		0.005	0.01755	0.0138	0.02333	0.0013		0.0003	0.0003	0.0001276	0.0003348	0.00017
15	0.731	0.739	0.657	0.64	0.773		0.0185665	0.78586	0.7822	0.92021	0.0682691		0.00246	0.45027	0.5154	0.76661	0.0088		0.0003365	0.00086	0.0002	0.00021	0.0003491
16	0.737	0.571	0.841	0.654	0.812		0.0441	0.4465	0.217849	0.69383	0.0822		0.0725	0.0245	0.1908	0.15723	0.0947		0.00043	0.0011	0.0001994	0.00083	0
17	0.813	0.818	0.818	0.778	0.808		0.0528	0.49013	0.55153	0.8155	0.0412		0.0094	0.25193	0.3692	0.79305	0.004		0.00049	0.00013	0.00053	0.0003	0
18	0.529	0.571	0.52	0.449	0.467		0.01226	0.601375	0.66111	0.907	0.0124		0.01256	0.201495	0.49181	0.7917	0.0049		0.00048	0.0004698	0.00011	0	0
19	0.829	0.658	0.847	0.689	0.861		0.0136	0.46179	0.193083	0.668851	0.0265711		0.0146	0.02399	0.0327681	0.0620754	0.0132		0.00022	0.00208	0.0003681	0.0002262	0.0005711
20	0.552	0.606	0.647	0.503	0.557		0.0055	0.47	0.606	0.8806	0.00208		0.003	0.3267	0.4452	0.843	0.00408		0.00039	0	0	0	0.00023
21	0.609	0.647	0.654	0.568	0.51		0.0256	0.62913	0.650166	0.86112	0.04222		0.0069	0.38439	0.406983	0.74662	0.0136		0.00031	0.00124	0.0002496	0.00012	0.00064
22	0.868	0.807	0.902	0.786	0.869		0.005982	0.32613	0.112686	0.624925	0.0127334		0.000944	0.0082255	0.0060172	0.0804754	0.0013717		0.000326	0.0140255	0.0003131	0.0003654	0.0003934
23	0.663	0.65	0.744	0.612	0.644		0.04321	0.72397	0.655	0.86748	0.04994		0.00961	0.4668	0.241	0.75108	0.04934		0.00099	0.00212	0	0.00064	0.00184
24	0.838	0.738	0.827	0.746	0.785		0.00515	0.47484	0.370391	0.58967	0.0165778		0.00225	0.03164	0.0677413	0.17545	0.0039		0.00024	0.0065	0.0003738	0.00082	0.0011778
252	0.889	0.87	0.908	0.767	0.878		0.0034182	0.51702	0.137689	0.86028	0.0591992		0.0058	0.0228684	0.0132586	0.34492	0.0361248		0.0008182	0.0127684	0.0012686	0.000358	0.001224
26	0.666	0.687	0.687	0.656	0.704		0.0061	0.692526	0.49018	0.79629	0.1809		0.0098	0.291966	0.2007	0.4274	0.0837		0.00014	0.0005918	0.00018	0.0003614	0.00052
27	0.86	0.819	0.877	0.725	0.836		0.0119	0.60551	0.24161	0.75113	0.0333342		0.0147	0.0655	0.0547	0.44123	0.0262342		0.00021	0.00076	0.0001646	0.00013	0.0001742
28	0.682	0.621	0.698	NS	0.724		0.0051	0.5817	0.50344	NS	0.0035515		0.0056	0.1922	0.23512	NS	0.0085		0.00022	0.00208	0.0006	NS	0.0005615
29	0.838	0.805	0.866	0.784	0.83		0.0363	0.63654	0.388043	0.82817	0.050884		0.0103	0.0249857	0.0262627	0.24752	0.0146		0.00065	0.0148657	0.0005927	0.0012052	0.000704
30	0.671	0.539	0.647	0.589	0.67		0.02275	0.43139	0.54713	0.788	0.0316		0.00755	0.27719	0.36303	0.7221	0.008		0.0003	0.00078	0.00026	0	0.00035
31	0.478	0.546	0.486	0.428	0.51		0.0665	0.64129	0.298	0.83	0.0268		0.0153	0.37519	0.1837	0.7338	0.0088		0	0.00044	0	0	0
controls_FMO IFNa.fcs	0.808	0.808	0.808	0.808	0.808		0.6276	0.6276	0.6276	0.6276	0.6276		0.24658	0.24658	0.24658	0.24658	0.24658		0.07538	0.07538	0.07538	0.07538	0.07538
controls_FMO IL6.fcs	0.793	0.793	0.793	0.793	0.793		0.6638	0.6638	0.6638	0.6638	0.6638		0.03967	0.03967	0.03967	0.03967	0.03967		0.31055	0.31055	0.31055	0.31055	0.31055
controls_FMO TNFa.fcs	0.799	0.799	0.799	0.799	0.799		0.04678	0.04678	0.04678	0.04678	0.04678		0.4188	0.4188	0.4188	0.4188	0.4188		0.8064	0.8064	0.8064	0.8064	0.8064
controls_backbone + ic.fcs	0.776	0.776	0.776	0.776	0.776		0.00353	0.00353	0.00353	0.00353	0.00353		0.1714	0.1714	0.1714	0.1714	0.1714		0.8974	0.8974	0.8974	0.8974	0.8974
controls_backbone.fcs	0.792	0.792	0.792	0.792	0.792		0.16239	0.16239	0.16239	0.16239	0.16239		0.00126	0.00126	0.00126	0.00126	0.00126		0.00039	0.00039	0.00039	0.00039	0.00039
mDC	% mDC						total TNFa % mDC						total IL-6 %mDC						total IFNa % mDC
Young	RPMI	PAM	LPS	R848	CpG		RPMI	PAM	LPS	R848	CpG		RPMI	PAM	LPS	R848	CpG		RPMI	PAM	LPS	R848	CpG
1	0.599	0.69	0.577	0.455	0.679		0.0563	0.67877	0.665	0.965	0.0512		0.0023	0.2378	0.2781	0.4761	0.0019		0.0047	0.00077	0	0	0.0028
2	0.5	0.524	0.449	0.453	0.491		0.2789	0.498	0.469	0.888	0.1532		0.06387	0.2427	0.271	0.7004	0.0222		0	0	0	0	0
3	0.696	0.742	0.72	0.679	0.688		0.01188	0.6223	0.70696	0.95	0.0228		0.00208	0.33568	0.35052	0.5957	0.0036		0.0023	0.00234	0.00096	0	0.0041
4	0.603	0.613	0.561	0.595	0.566		0.0351	0.554	0.533	0.91	0.0247		0.008	0.283	0.3391	0.6996	0.0046		0	0	0	0	0
5	0.633	0.672	0.64	0.598	0.658		0.1005	0.649	0.61162	0.899	0.0913		0.022	0.1894	0.26921	0.452	0.0059		0	0	0.00162	0	0.00075
6	0.639	0.681	0.645	0.62	0.627		0.0208	0.70427	0.743	0.941	0.032		0.001	0.27072	0.335	0.4249	0.0034		0.0031	0.00127	0	0	0.0034
7	0.728	0.754	0.698	0.718	0.728		0.0471	0.64351	0.741	0.938	0.026		0.004	0.18701	0.2982	0.4353	0.0042		0.0027	0.00051	0	0	0.0063
8	0.628	0.651	0.613	0.56	0.623		0.09053	0.51466	0.64	0.927	0.0812		0.0206	0.1071	0.243	0.3877	0.0206		0.01123	0.00076	0	0	0.0043
9	0.804	0.662	0.697	0.826	0.808		0.049	0.6871	0.697	0.932	0.06675		0.0257	0.24747	0.3596	0.55395	0.0388		0.0049	0.00677	0.00027	0.001	0.00605
10	0.66	0.639	0.63	0.53	0.677		0.1095	0.716	0.76796	0.93	0.11482		0.0105	0.2119	0.31366	0.4567	0.0112		0	0	0.00144	0	0.00182
11	0.685	0.572	0.622	0.585	0.668		0.0491	0.683	0.723	0.933	0.0542		0.0057	0.3137	0.4391	0.6347	0.0102		0.00088	0	0	0	0.0032
12	0.667	0.63	0.583	0.571	0.679		0.1503	0.608	0.66032	0.90153	0.131		0.0077	0.1352	0.23888	0.4025	0.01359		0	0	0.00132	0.00053	0.0018
13	0.694	0.723	0.689	0.656	0.701		0.1231	0.656	0.69778	0.9197	0.1239		0.0186	0.2888	0.32868	0.4956	0.0124		0.0023	0	0.00078	0.0007	0.0033
14	0.622	0.548	0.496	0.565	0.639		0.1462	0.6279	0.546	0.94359	0.1462		0.00763	0.1168	0.1659	0.4377	0.01074		0.00043	0.0011	0.00091	0.00059	0.0016
15	0.751	0.708	0.714	0.678	0.725		0.2603	0.73542	0.716	0.957	0.2317		0.0174	0.1715	0.2855	0.47069	0.01219		0.00051	0.00042	0	0	0
							0	0	0	0	0		0	0	0	0	0		0	0	0	0	0
controls_FMO IFNa.fcs	0.616	0.616	0.616	0.616	0.616		0.02333	0.02333	0.02333	0.02333	0.02333		0.00583	0.00583	0.00583	0.00583	0.00583		0.01603	0.01603	0.01603	0.01603	0.01603
controls_FMO IL6.fcs	0.644	0.644	0.644	0.644	0.644		0.9233	0.9233	0.9233	0.9233	0.9233		0.0173	0.0173	0.0173	0.0173	0.0173		0.1832	0.1832	0.1832	0.1832	0.1832
controls_FMO TNFa.fcs	0.642	0.642	0.642	0.642	0.642		0.0381	0.0381	0.0381	0.0381	0.0381		0.0107	0.0107	0.0107	0.0107	0.0107		0.0149	0.0149	0.0149	0.0149	0.0149
controls_backbone + ic.fcs	0.632	0.632	0.632	0.632	0.632		0.02144	0.02144	0.02144	0.02144	0.02144		0.00444	0.00444	0.00444	0.00444	0.00444		0.0067	0.0067	0.0067	0.0067	0.0067
data between 0-1
mDC	% mDC						total TNFa % mDC						total IL-6 %mDC						total IFNa % mDC
Old	RPMI	PAM	LPS	R848	CpG		RPMI	PAM	LPS	R848	CpG		RPMI	PAM	LPS	R848	CpG		RPMI	PAM	LPS	R848	CpG
1	0.646	0.736	0.739	0.656	0.671		0.0084	0.63569	0.68157	0.81039	0.0391		0.0052	0.4405	0.43976	0.62559	0.0065		0.00014	0.00169	0.00057	0.00039	0.00015
2	0.608	0.775	0.704	0.566	0.673		0.0198	0.7438	0.772285	0.94438	0.0229		0.0068	0.3616	0.48859	0.79128	0.005		0.001	0.0028	0.0003794	0.00038	0.002
3	0.676	0.72	0.708	0.625	0.666		0.00625	0.58662	0.665	0.892	0.01149		0.00165	0.40521	0.4725	0.7175	0.00309		0.00015	0.00062	0	0	0.00052
4	0.28	0.418	0.341	0.285	0.279		0.0205	0.5805	0.699	0.88	0.01154		0.0078	0.28908	0.4834	0.6942	0.0105		0.00058	0.0015	0	0	0.00134
5	0.642	0.582	0.574	0.542	0.594		0.0269	0.5721	0.657	0.896	0.0233		0.0022	0.30461	0.3935	0.672	0.00344		0.0004	0.00122	0.00013	0	0.0005
6	0.677	0.755	0.774	0.712	0.697		0.0181	0.55159	0.66547	0.92977	0.03163		0.0215	0.186072	0.36939	0.72243	0.04556		0.00043	0.0020015	0.0005626	0.00077	0.00079
7	0.745	0.551	0.808	0.596	0.733		0.0104	0.2986	0.096114	0.53716	0.00665		0.0088	0.02239	0.018838	0.1065	0.00365		0.00016	0	0.000264	0.00016	9.5e-05
8	0.269	0.327	0.367	0.252	0.27		0.0404	0.46557	0.64438	0.829	0.029		0.0102	0.2187	0.34448	0.6439	0.0067		0.0006	0.00057	0.00038	0	0
9	0.546	0.643	0.605	0.504	0.526		0.0181	0.53505	0.59514	0.85856	0.01455		0.0051	0.29458	0.33754	0.75166	0.0048		0.00049	0.00134	0.00014	0.00056	0.0005
10	0.71	0.78	0.658	0.672	0.738		0.0374	0.69203	0.685	0.884	0.07743		0.0067	0.46092	0.48513	0.7304	0.0075		0.00017	0.00123	0.00013	0	0.00052
11	0.763	0.45	0.604	0.512	0.734		0.04587	0.7874	0.79817	0.96186	0.0243939		0.015	0.2899	0.50327	0.78413	0.0033		0.00043	0.00593	0.00017	0.00086	0.0020939
12	0.619	0.376	0.769	0.359	0.8		0.0044	0.2741	0.0709603	0.60788	0.032318		0.008	0.0101	0.0365201	0.053	0.0452		0.00019	0.0025	0.0001603	0.00028	0.000128
13	0.852	0.652	0.836	0.723	0.777		0.0366	0.43925	0.236764	0.60465	0.01319		0.005	0.01755	0.0138	0.02333	0.0013		0.0003	0.0003	0.0001276	0.0003348	0.00017
15	0.731	0.739	0.657	0.64	0.773		0.0185665	0.78586	0.7822	0.92021	0.0682691		0.00246	0.45027	0.5154	0.76661	0.0088		0.0003365	0.00086	0.0002	0.00021	0.0003491
16	0.737	0.571	0.841	0.654	0.812		0.0441	0.4465	0.217849	0.69383	0.0822		0.0725	0.0245	0.1908	0.15723	0.0947		0.00043	0.0011	0.0001994	0.00083	0
17	0.813	0.818	0.818	0.778	0.808		0.0528	0.49013	0.55153	0.8155	0.0412		0.0094	0.25193	0.3692	0.79305	0.004		0.00049	0.00013	0.00053	0.0003	0
18	0.529	0.571	0.52	0.449	0.467		0.01226	0.601375	0.66111	0.907	0.0124		0.01256	0.201495	0.49181	0.7917	0.0049		0.00048	0.0004698	0.00011	0	0
19	0.829	0.658	0.847	0.689	0.861		0.0136	0.46179	0.193083	0.668851	0.0265711		0.0146	0.02399	0.0327681	0.0620754	0.0132		0.00022	0.00208	0.0003681	0.0002262	0.0005711
20	0.552	0.606	0.647	0.503	0.557		0.0055	0.47	0.606	0.8806	0.00208		0.003	0.3267	0.4452	0.843	0.00408		0.00039	0	0	0	0.00023
21	0.609	0.647	0.654	0.568	0.51		0.0256	0.62913	0.650166	0.86112	0.04222		0.0069	0.38439	0.406983	0.74662	0.0136		0.00031	0.00124	0.0002496	0.00012	0.00064
22	0.868	0.807	0.902	0.786	0.869		0.005982	0.32613	0.112686	0.624925	0.0127334		0.000944	0.0082255	0.0060172	0.0804754	0.0013717		0.000326	0.0140255	0.0003131	0.0003654	0.0003934
23	0.663	0.65	0.744	0.612	0.644		0.04321	0.72397	0.655	0.86748	0.04994		0.00961	0.4668	0.241	0.75108	0.04934		0.00099	0.00212	0	0.00064	0.00184
24	0.838	0.738	0.827	0.746	0.785		0.00515	0.47484	0.370391	0.58967	0.0165778		0.00225	0.03164	0.0677413	0.17545	0.0039		0.00024	0.0065	0.0003738	0.00082	0.0011778
25	0.889	0.87	0.908	0.767	0.878		0.0034182	0.51702	0.137689	0.86028	0.0591992		0.0058	0.0228684	0.0132586	0.34492	0.0361248		0.0008182	0.0127684	0.0012686	0.000358	0.001224
26	0.666	0.687	0.687	0.656	0.704		0.0061	0.692526	0.49018	0.79629	0.1809		0.0098	0.291966	0.2007	0.4274	0.0837		0.00014	0.0005918	0.00018	0.0003614	0.00052
27	0.86	0.819	0.877	0.725	0.836		0.0119	0.60551	0.24161	0.75113	0.0333342		0.0147	0.0655	0.0547	0.44123	0.0262342		0.00021	0.00076	0.0001646	0.00013	0.0001742
28	0.682	0.621	0.698	NS	0.724		0.0051	0.5817	0.50344	NS	0.0035515		0.0056	0.1922	0.23512	NS	0.0085		0.00022	0.00208	0.0006	NS	0.0005615
29	0.838	0.805	0.866	0.784	0.83		0.0363	0.63654	0.388043	0.82817	0.050884		0.0103	0.0249857	0.0262627	0.24752	0.0146		0.00065	0.0148657	0.0005927	0.0012052	0.000704
30	0.671	0.539	0.647	0.589	0.67		0.02275	0.43139	0.54713	0.788	0.0316		0.00755	0.27719	0.36303	0.7221	0.008		0.0003	0.00078	0.00026	0	0.00035
31	0.478	0.546	0.486	0.428	0.51		0.0665	0.64129	0.298	0.83	0.0268		0.0153	0.37519	0.1837	0.7338	0.0088		0	0.00044	0	0	0
controls_FMO IFNa.fcs	0.808	0.808	0.808	0.808	0.808		0.6276	0.6276	0.6276	0.6276	0.6276		0.24658	0.24658	0.24658	0.24658	0.24658		0.07538	0.07538	0.07538	0.07538	0.07538
controls_FMO IL6.fcs	0.793	0.793	0.793	0.793	0.793		0.6638	0.6638	0.6638	0.6638	0.6638		0.03967	0.03967	0.03967	0.03967	0.03967		0.31055	0.31055	0.31055	0.31055	0.31055
controls_FMO TNFa.fcs	0.799	0.799	0.799	0.799	0.799		0.04678	0.04678	0.04678	0.04678	0.04678		0.4188	0.4188	0.4188	0.4188	0.4188		0.8064	0.8064	0.8064	0.8064	0.8064
controls_backbone + ic.fcs	0.776	0.776	0.776	0.776	0.776		0.00353	0.00353	0.00353	0.00353	0.00353		0.1714	0.1714	0.1714	0.1714	0.1714		0.8974	0.8974	0.8974	0.8974	0.8974
controls_backbone.fcs	0.792	0.792	0.792	0.792	0.792		0.16239	0.16239	0.16239	0.16239	0.16239		0.00126	0.00126	0.00126	0.00126	0.00126		0.00039	0.00039	0.00039	0.00039	0.00039
mDC	% mDC						total TNFa % mDC						total IL-6 %mDC						total IFNa % mDC
Young	RPMI	PAM	LPS	R848	CpG		RPMI	PAM	LPS	R848	CpG		RPMI	PAM	LPS	R848	CpG		RPMI	PAM	LPS	R848	CpG
1	0.599	0.69	0.577	0.455	0.679		0.0563	0.67877	0.665	0.965	0.0512		0.0023	0.2378	0.2781	0.4761	0.0019		0.0047	0.00077	0	0	0.0028
2	0.5	0.524	0.449	0.453	0.491		0.2789	0.498	0.469	0.888	0.1532		0.06387	0.2427	0.271	0.7004	0.0222		0	0	0	0	0
3	0.696	0.742	0.72	0.679	0.688		0.01188	0.6223	0.70696	0.95	0.0228		0.00208	0.33568	0.35052	0.5957	0.0036		0.0023	0.00234	0.00096	0	0.0041
4	0.603	0.613	0.561	0.595	0.566		0.0351	0.554	0.533	0.91	0.0247		0.008	0.283	0.3391	0.6996	0.0046		0	0	0	0	0
5	0.633	0.672	0.64	0.598	0.658		0.1005	0.649	0.61162	0.899	0.0913		0.022	0.1894	0.26921	0.452	0.0059		0	0	0.00162	0	0.00075
6	0.639	0.681	0.645	0.62	0.627		0.0208	0.70427	0.743	0.941	0.032		0.001	0.27072	0.335	0.4249	0.0034		0.0031	0.00127	0	0	0.0034
7	0.728	0.754	0.698	0.718	0.728		0.0471	0.64351	0.741	0.938	0.026		0.004	0.18701	0.2982	0.4353	0.0042		0.0027	0.00051	0	0	0.0063
8	0.628	0.651	0.613	0.56	0.623		0.09053	0.51466	0.64	0.927	0.0812		0.0206	0.1071	0.243	0.3877	0.0206		0.01123	0.00076	0	0	0.0043
9	0.804	0.662	0.697	0.826	0.808		0.049	0.6871	0.697	0.932	0.06675		0.0257	0.24747	0.3596	0.55395	0.0388		0.0049	0.00677	0.00027	0.001	0.00605
10	0.66	0.639	0.63	0.53	0.677		0.1095	0.716	0.76796	0.93	0.11482		0.0105	0.2119	0.31366	0.4567	0.0112		0	0	0.00144	0	0.00182
11	0.685	0.572	0.622	0.585	0.668		0.0491	0.683	0.723	0.933	0.0542		0.0057	0.3137	0.4391	0.6347	0.0102		0.00088	0	0	0	0.0032
12	0.667	0.63	0.583	0.571	0.679		0.1503	0.608	0.66032	0.90153	0.131		0.0077	0.1352	0.23888	0.4025	0.01359		0	0	0.00132	0.00053	0.0018
13	0.694	0.723	0.689	0.656	0.701		0.1231	0.656	0.69778	0.9197	0.1239		0.0186	0.2888	0.32868	0.4956	0.0124		0.0023	0	0.00078	0.0007	0.0033
14	0.622	0.548	0.496	0.565	0.639		0.1462	0.6279	0.546	0.94359	0.1462		0.00763	0.1168	0.1659	0.4377	0.01074		0.00043	0.0011	0.00091	0.00059	0.0016
15	0.751	0.708	0.714	0.678	0.725		0.2603	0.73542	0.716	0.957	0.2317		0.0174	0.1715	0.2855	0.47069	0.01219		0.00051	0.00042	0	0	0
controls_FMO IFNa.fcs	0.616	0.616	0.616	0.616	0.616		0.02333	0.02333	0.02333	0.02333	0.02333		0.00583	0.00583	0.00583	0.00583	0.00583		0.01603	0.01603	0.01603	0.01603	0.01603
controls_FMO Il-6.fcs	0.644	0.644	0.644	0.644	0.644		0.9233	0.9233	0.9233	0.9233	0.9233		0.0173	0.0173	0.0173	0.0173	0.0173		0.1832	0.1832	0.1832	0.1832	0.1832
controls_FMO TNFa.fcs	0.642	0.642	0.642	0.642	0.642		0.0381	0.0381	0.0381	0.0381	0.0381		0.0107	0.0107	0.0107	0.0107	0.0107		0.0149	0.0149	0.0149	0.0149	0.0149
controls_Bakcbone all ics.fcs	0.632	0.632	0.632	0.632	0.632		0.02144	0.02144	0.02144	0.02144	0.02144		0.00444	0.00444	0.00444	0.00444	0.00444		0.0067	0.0067	0.0067	0.0067	0.0067
LOGIT
mDC	% mDC						total TNFa % mDC						total IL-6 %mDC						total IFNa % mDC
Old	RPMI	PAM	LPS	R848	CpG		RPMI	PAM	LPS	R848	CpG		RPMI	PAM	LPS	R848	CpG		RPMI	PAM	LPS	R848	CpG
1	0.601503	1.02528	1.04078	0.645519	0.712711		-4.77109	0.556706	0.760996	1.45255	-3.20175		-5.25388	-0.239133	-0.242136	0.513344	-5.02943		-8.87373	-6.38134	-7.4693	-7.84897	-8.80473
2	0.438913	1.23676	0.866419	0.26555	0.721785		-3.90207	1.06581	1.22126	2.83199	-3.75345		-4.98401	-0.568426	-0.0456479	1.33266	-5.2933		-6.90675	-5.87533	-7.87654	-7.87496	-6.21261
3	0.73545	0.944462	0.88569	0.510826	0.690149		-5.0689	0.35001	0.685657	2.11133	-4.45472		-6.40533	-0.383803	-0.110111	0.932094	-5.77649		-8.80473	-7.38517	-9.65813	-9.61975	-7.56116
4	-0.944462	-0.330989	-0.658841	-0.919793	-0.949427		-3.86662	0.324826	0.84254	1.99243	-4.45033		-4.8458	-0.899856	-0.0664244	0.819829	-4.54582		-7.4519	-6.50079	-9.65813	-9.61975	-6.61374
5	0.584055	0.330989	0.29819	0.168397	0.380526		-3.58836	0.290424	0.649954	2.15355	-3.73573		-6.1171	-0.825441	-0.432624	0.717245	-5.66884		-7.82365	-6.70768	-8.94785	-9.61975	-7.6004
6	0.740019	1.12546	1.23104	0.905117	0.833053		-3.99358	0.207097	0.687767	2.58316	-3.42151		-3.81797	-1.47574	-0.534835	0.956547	-3.04209		-7.7513	-6.21185	-7.48238	-7.16835	-7.14269
7	1.07212	0.204712	1.43707	0.388826	1.0099		-4.5555	-0.853973	-2.24117	0.148915	-5.00647		-4.72416	-3.7765	-3.95286	-2.127	-5.60937		-8.74018	-8.94785	-8.2393	-8.74018	-9.26154
8	-0.999702	-0.721785	-0.545109	-1.08797	-0.994623		-3.16769	-0.137938	0.594426	1.57856	-3.51103		-4.57512	-1.27326	-0.643393	0.592332	-4.99893		-7.41798	-7.4693	-7.87496	-9.61975	-9.26154
9	0.184522	0.588409	0.426343	0.0160003	0.104094		-3.99358	0.14043	0.385255	1.80338	-4.21551		-5.2734	-0.873243	-0.674276	1.10749	-5.33433		-7.62062	-6.61374	-8.87373	-7.48701	-7.6004
10	0.895384	1.26567	0.654394	0.717245	1.0356		-3.24797	0.809627	0.776846	2.03087	-2.47779		-4.99893	-0.156639	-0.0594975	0.996653	-4.88532		-8.67954	-6.69951	-8.94785	-9.61975	-7.56116
11	1.1692	-0.200671	0.42216	0.0480092	1.01501		-3.03499	1.30932	1.3749	3.22761	-3.68873		-4.18459	-0.89587	0.0130802	1.2899	-5.71053		-7.7513	-5.12178	-8.67954	-7.05772	-6.16663
12	0.485306	-0.506561	1.20267	-0.579707	1.38629		-5.42174	-0.973919	-2.57203	0.43841	-3.39928		-4.82028	-4.58507	-3.27269	-2.88301	-3.0504		-8.5683	-5.98896	-8.7383	-8.18044	-8.96335
13	1.75037	0.627842	1.62876	0.959392	1.24827		-3.27042	-0.244206	-1.1705	0.424878	-4.31502		-5.2933	-4.025	-4.26919	-3.73441	-6.64409		-8.11143	-8.11143	-8.96648	-8.00164	-8.67954
15	0.999702	1.04078	0.649954	0.575364	1.22533		-3.96766	1.30015	1.27853	2.4452	-2.61359		-6.00513	-0.19958	0.0616195	1.18927	-4.72416		-7.99658	-7.05772	-8.51699	-8.46819	-7.9598
16	1.03043	0.285932	1.66569	0.636669	1.46306		-3.07619	-0.214822	-1.27824	0.818086	-2.41282		-2.54891	-3.68428	-1.44482	-1.67898	-2.25755		-7.7513	-6.81134	-8.52	-7.09325	-9.26154
17	1.46962	1.50286	1.50286	1.25405	1.43707		-2.887	-0.0394851	0.206854	1.48615	-3.14724		-4.6576	-1.08835	-0.53565	1.34341	-5.51745		-7.62062	-8.94785	-7.5421	-8.11143	-9.26154
18	0.11613	0.285932	0.0800427	-0.204712	-0.132192		-4.38908	0.411197	0.668245	2.27754	-4.37758		-4.3646	-1.37698	-0.0327629	1.3352	-5.31361		-7.64124	-7.66273	-9.11492	-9.61975	-9.26154
19	1.57856	0.654394	1.71126	0.795448	1.82362		-4.28399	-0.153139	-1.4301	0.702992	-3.601		-4.21203	-3.70584	-3.38498	-2.71532	-4.31425		-8.42166	-6.17331	-7.90679	-8.39386	-7.46737
20	0.208755	0.430529	0.605878	0.0120001	0.228995		-5.19749	-0.120144	0.430529	1.99812	-6.17331		-5.80614	-0.723149	-0.220084	1.68072	-5.49757		-7.84897	-8.94785	-9.65813	-9.61975	-8.3772
21	0.443111	0.605878	0.636669	0.273696	0.0400053		-3.63923	0.528486	0.619771	1.82462	-3.12172		-4.96931	-0.470956	-0.376451	1.08067	-4.28399		-8.07863	-6.6914	-8.2954	-9.0279	-7.3534
22	1.88339	1.43063	2.21965	1.30098	1.89215		-5.113	-0.725741	-2.06359	0.510507	-4.35071		-6.96444	-4.79226	-5.1071	-2.43591	-6.59033		-8.02829	-4.25275	-8.06867	-7.91415	-7.84029
23	0.676692	0.619039	1.06686	0.455727	0.592768		-3.09751	0.96424	0.641091	1.87886	-2.9457		-4.63529	-0.132996	-1.1472	1.10438	-2.95842		-6.91682	-6.15422	-9.65813	-7.3534	-6.29615
24	1.64342	1.0356	1.56451	1.07739	1.29505		-5.2636	-0.100725	-0.530539	0.362601	-4.08297		-6.09457	-3.42118	-2.62191	-1.54748	-5.54287		-8.33463	-5.02943	-7.89142	-7.10539	-6.74293
25	2.08057	1.90096	2.28946	1.19145	1.97363		-5.67522	0.0681063	-1.83462	1.81762	-2.76582		-5.14408	-3.75487	-4.30976	-0.641445	-3.28398		-7.10759	-4.34793	-6.66857	-7.93462	-6.70441
26	0.690149	0.786131	0.786131	0.645519	0.866419		-5.09335	0.811955	-0.0392851	1.36327	-1.51026		-4.61552	-0.885855	-1.38193	-0.292467	-2.3931		-8.87373	-7.43175	-8.62237	-7.92516	-7.56116
27	1.81529	1.50959	1.96432	0.969401	1.62876		-4.41925	0.428477	-1.14387	1.10465	-3.36727		-4.2051	-2.65796	-2.84964	-0.236172	-3.61411		-8.46819	-7.18143	-8.71183	-8.94785	-8.65513
28	0.762978	0.493795	0.837792	ND	0.964391		-5.2734	0.329756	0.0137602	ND	-5.63683		-5.17937	-1.43578	-1.17962	ND	-4.75915		ND	ND	ND	ND	ND
29	1.64342	1.41784	1.86605	1.28913	1.58563		-3.27896	0.560378	-0.455547	1.57271	-2.92598		-4.56526	-3.66415	-3.61299	-1.11188	-4.21203		-7.33789	-4.19372	-7.43023	-6.7199	-7.25803
30	0.712711	0.156318	0.605878	0.359833	0.708185		-3.76018	-0.276182	0.189081	1.31291	-3.42249		-4.87863	-0.958443	-0.562237	0.954902	-4.82028		-8.11143	-7.15544	-8.25457	-9.61975	-7.95723
31	-0.0880569	0.184522	-0.0560146	-0.290016	0.0400053		-2.64174	0.580968	-0.85684	1.58563	-3.59219		-4.16448	-0.510015	-1.49148	1.01399	-4.72416		-9.21024	-7.7283	-9.65813	-9.61975	-9.26154
controls_FMO IFNa.fcs	1.43707	1.43707	1.43707	1.43707	1.43707		0.521934	0.521934	0.521934	0.521934	0.521934		-1.11694	-1.11694	-1.11694	-1.11694	-1.11694		-2.50684	-2.50684	-2.50684	-2.50684	-2.50684
controls_FMO IL6.fcs	1.3431	1.3431	1.3431	1.3431	1.3431		0.680275	0.680275	0.680275	0.680275	0.680275		-3.18668	-3.18668	-3.18668	-3.18668	-3.18668		-0.797549	-0.797549	-0.797549	-0.797549	-0.797549
controls_FMO TNFa.fcs	1.38006	1.38006	1.38006	1.38006	1.38006		-3.01439	-3.01439	-3.01439	-3.01439	-3.01439		-0.327701	-0.327701	-0.327701	-0.327701	-0.327701		1.42679	1.42679	1.42679	1.42679	1.42679
controls_backbone + ic.fcs	1.24251	1.24251	1.24251	1.24251	1.24251		-5.64292	-5.64292	-5.64292	-5.64292	-5.64292		-1.57574	-1.57574	-1.57574	-1.57574	-1.57574		2.16866	2.16866	2.16866	2.16866	2.16866
controls_backbone.fcs	1.33702	1.33702	1.33702	1.33702	1.33702		-1.64055	-1.64055	-1.64055	-1.64055	-1.64055		-6.67538	-6.67538	-6.67538	-6.67538	-6.67538		-7.84897	-7.84897	-7.84897	-7.84897	-7.84897
		red numbers were 0 --> replaced by lowest number	red numbers were 0 --> replaced by lowest number		red numbers were 0 --> replaced by lowest number
outliers old -2SD	-0.686136	-0.467685	-0.189446	-0.47674	-0.219098		-2.33794	1.32123	1.9849	2.97019	-2.22575		-3.64367	1.28506	1.50405	2.95007	-2.61958		-6.78918	-4.10381	-7.10733	-6.44014	-5.83772
outliers old +2SD	2.31144	1.89197	2.33877	1.54245	2.13126		-5.85801	-0.676549	-1.89745	0.0734831	-4.91191		-6.26997	-4.84777	-4.0091	-2.715	-6.90721		-9.22801	-9.26045	-9.98283	-10.3828	-9.93116
mDC	% mDC						total TNFa % mDC						total IL-6 %mDC						total IFNa % mDC
Young	RPMI	PAM	LPS	R848	CpG		RPMI	PAM	LPS	R848	CpG		RPMI	PAM	LPS	R848	CpG		RPMI	PAM	LPS	R848	CpG
1	0.4013	0.800119	0.31047	-0.180488	0.74918		-2.81911	0.748125	0.685657	3.31678	-2.91946		-6.07254	-1.16478	-0.953906	-0.0956729	-6.264		-5.35548	-7.16835	-9.65813	-9.61975	-5.87533
2	0	0.0960738	-0.204712	-0.188557	-0.0360039		-0.949925	-0.00800004	-0.124159	2.07047	-1.70972		-2.6849	-1.13793	-0.989555	0.849203	-3.78521		-9.21024	-8.94785	-9.98283	-9.61975	-9.26154
3	0.828322	1.05639	0.944462	0.74918	0.790786		-4.42095	0.499322	0.880665	2.94444	-3.75793		-6.17331	-0.682606	-0.616754	0.38758	-5.62321		-6.07254	-6.05526	-6.94762	-9.61975	-5.49266
4	0.417981	0.45994	0.245221	0.384674	0.26555		-3.31382	0.216846	0.132192	2.31363	-3.67594		-4.82028	-0.929629	-0.667307	0.845394	-5.37709		-9.21024	-8.94785	-9.98283	-9.61975	-9.26154
5	0.545109	0.717245	0.575364	0.397139	0.654394		-2.19168	0.614646	0.454127	2.18616	-2.29786		-3.79447	-1.45391	-0.998634	-0.192593	-5.12689		-9.21024	-8.94785	-6.42371	-9.61975	-7.19469
6	0.571026	0.758371	0.597133	0.489548	0.519368		-3.85178	0.867715	1.06162	2.76941	-3.4095		-6.90675	-0.990973	-0.685657	-0.30269	-5.68057		-5.77325	-6.66747	-9.98283	-9.61975	-5.68057
7	0.984499	1.12006	0.837792	0.934562	0.984499		-3.00724	0.590631	1.05117	2.71662	-3.62331		-5.51745	-1.46956	-0.855884	-0.260259	-5.46846		-5.9118	-7.58059	-9.98283	-9.61975	-5.06089
8	0.523646	0.623438	0.45994	0.241162	0.502301		-2.30718	0.0586568	0.575364	2.54149	-2.42615		-3.86165	-2.12071	-1.1363	-0.456991	-3.86165		-4.47787	-7.18143	-9.98283	-9.61975	-5.44483
9	1.41148	0.67222	0.833053	1.55754	1.43707		-2.96569	0.786596	0.833053	2.61783	-2.63772		-3.63523	-1.11215	-0.577101	0.216643	-3.20976		-5.31361	-4.98846	-8.21682	-6.90675	-5.10163
10	0.663294	0.571026	0.532217	0.120144	0.740019		-2.09586	0.924706	1.19683	2.58669	-2.04243		-4.54582	-1.31351	-0.783064	-0.173635	-4.48058		-9.21024	-8.94785	-6.54167	-9.61975	-6.3071
11	0.776846	0.290016	0.498046	0.343333	0.699153		-2.96355	0.767593	0.959392	2.63371	-2.85935		-5.16157	-0.782878	-0.244815	0.552434	-4.57512		-7.03471	-8.94785	-9.98283	-9.61975	-5.7414
12	0.694648	0.532217	0.335101	0.285932	0.74918		-1.73225	0.438913	0.664721	2.21434	-1.89215		-4.85881	-1.85574	-1.15883	-0.395059	-4.28474		-9.21024	-8.94785	-6.6288	-7.5421	-6.31817
13	0.818887	0.959392	0.795448	0.645519	0.852064		-1.9634	0.645519	0.836749	2.43828	-1.95601		-3.96582	-0.901219	-0.714161	-0.0176005	-4.37758		-6.07254	-8.94785	-7.15544	-7.26373	-5.71053
14	0.498046	0.192593	-0.0160003	0.26148	0.571026		-1.76472	0.523218	0.184522	2.81705	-1.76472		-4.86801	-2.02309	-1.61497	-0.250502	-4.52298		-7.7513	-6.81134	-7.00116	-7.4348	-6.43615
15	1.10395	0.88569	0.914891	0.744596	0.969401		-1.04441	1.0223	0.924706	3.1026	-1.19874		-4.03373	-1.57503	-0.917341	-0.117375	-4.39487		-7.58059	-7.77484	-9.98283	-9.61975	-9.26154
controls_FMO IFNa.fcs	0.472604	0.472604	0.472604	0.472604	0.472604		-3.73441	-3.73441	-3.73441	-3.73441	-3.73441		-5.13889	-5.13889	-5.13889	-5.13889	-5.13889		-4.11713	-4.11713	-4.11713	-4.11713	-4.11713
controls_FMO Il-6.fcs	0.592768	0.592768	0.592768	0.592768	0.592768		2.48805	2.48805	2.48805	2.48805	2.48805		-4.0396	-4.0396	-4.0396	-4.0396	-4.0396		-1.49482	-1.49482	-1.49482	-1.49482	-1.49482
controls_FMO TNFa.fcs	0.584055	0.584055	0.584055	0.584055	0.584055		-3.2287	-3.2287	-3.2287	-3.2287	-3.2287		-4.52675	-4.52675	-4.52675	-4.52675	-4.52675		-4.19138	-4.19138	-4.19138	-4.19138	-4.19138
controls_Bakcbone all ics.fcs	0.540806	0.540806	0.540806	0.540806	0.540806		-3.82082	-3.82082	-3.82082	-3.82082	-3.82082		-5.41265	-5.41265	-5.41265	-5.41265	-5.41265		-4.99893	-4.99893	-4.99893	-4.99893	-4.99893
outliers young -2SD	0.247937	0.0444213	-0.00425734	-0.284623	0.299988		-4.43514	-0.0268529	0.107506	1.97063	-4.15965		-6.96829	-2.18791	-1.29917	-0.821398	-6.40004		-10.5933	-10.1283	-11.7197	-11.1488	-9.55854
outliers young +2SD	1.11015	1.25355	1.12756	1.03151	1.09185		-0.5504	1.18642	1.38403	3.16547	-0.929816		-2.48509	-0.413921	-0.315018	0.899915	-3.07099		-3.726	-5.85368	-5.40741	-6.84646	-3.52793

## Sheet: pDC % and cytokine production
pDC	% pDC						total TNFa % pDC						total IL-6 %pDC						total IFNa % pDC
Old	RPMI	PAM	LPS	R848	CpG		RPMI	PAM	LPS	R848	CpG		RPMI	PAM	LPS	R848	CpG		RPMI	PAM	LPS	R848	CpG
1	0.198	0.137	0.146	0.199	0.175		0.0024	0.16364	0.0476	0.8374	0.0175		0.00094	0.02552	0.0296	0.0071	0		0	0.00044	0	0.0396	0.00056
2	0.277	0.152	0.204	0.314	0.217		0.0074	0.048	0.014	0.91759	0.0077		0	0.0017	0.0026	0.00459	0.00032		0.00044	0.00067	0.0013	0.17338	0.00032
3	0.169	0.111	0.124	0.195	0.165		0.0071	0.161	0.03422	0.9006	0.0333		0	0.00866	0.00062	0.0086	0		0	0	0.00062	0.1473	0
4	0.13	0.108	0.124	0.189	0.116		0.0025	0.0534	0.0139	0.7559	0.0016		0	0.01003	0.0038	0.0116	0		0	0.0011	0.0013	0.1156	0
5	0.217	0.176	0.189	0.237	0.228		0.0035	0.1658	0.0159	0.8737	0.0013		0.00039	0.0064	0.00969	0.00635	0		0	0	0.00078	0.0862	0
6	0.179	0.129	0.12	0.164	0.164		0.0043	0.07076	0.0096	0.75068	0.008		0	0.00956	0.0036	0.01158	0		0	0.00236	0	0.06838	0
7	0.114	0.272	0.0702	0.222	0.133		0.0062	0.1066	0.0088	0.64406	0.0047		0.00052	0.0016	0.00044	0.00086	0		0	0	0.00044	0.00863	0
8	0.45	0.441	0.37	0.519	0.457		0.0115	0.1972	0.0272	0.8523	0.0093		0.00036	0.00462	0.0037	0.0053	0		0	0.00042	0.00037	0.0816	0
9	0.289	0.208	0.248	0.297	0.304		0.0042	0.1908	0.00585	0.86604	0.003		0	0.0036	0.00035	0.00698	0		0.00046	0.0003	0.00069	0.04929	0
10	0.07	0.0393	0.0576	0.073	0.0515		0.0051	0.2376	0.0829	0.9235	0.043		0.0017	0.0386	0.0422	0.015	0		0	0	0	0.1365	0
11	0.108	0.0434	0.0834	0.119	0.118		0.0276	0.0634	0.0207	0.9549	0.108		0	0.0028	0.0063	0.02036	0		0.0012	0	0	0.3429	0.0012
12	0.0314	0.0845	0.0193	0.0804	0.0167		0.0066	0.032	0.0136	0.5449	0.0198		0	0	0	0	0		0	0	0	0.0019	0
13	0.0703	0.202	0.0934	0.16	0.136		0.0092	0.06948	0.0177	0.59338	0.0129		0	0.00048	0	0.00038	0.00049		0	0	0	0.00038	0
15	0.143	0.0985	0.109	0.173	0.118		0.0058	0.22556	0.01419	0.8644	0.0236		0	0.01748	0.00548	0.01448	0		0	0.00046	0.00118	0.0153	0.0014
16	0.0858	0.14	0.0349	0.118	0.0688		0.0111	0.0767	0.0203	0.84003	0.0386		0	0	0	0.00093	0.0012		0	0	0	0.0111	0.0023
17	0.0838	0.0728	0.0766	0.0881	0.0926		0.0303	0.125	0.0156	0.9437	0.0087		0	0.009	0.0099	0.0214	0.0012		0.0032	0	0	0.108	0
18	0.298	0.189	0.236	0.35	0.347		0.00369	0.0586	0.0054	0.9224	0.0061		0.00058	0.002	0.00294	0.00767	0.00051		0.00087	0.00057	0.00025	0.1802	0
19	0.118	0.207	0.077	0.19	0.0689		0.0099	0.0408	0.0067	0.62282	0.0074		0.00062	0.00031	0.0005	0.00027	0.0003		0.00031	0	0.00025	0.00055	0
20	0.26	0.214	0.206	0.276	0.262		0.0021	0.2197	0.0278	0.9458	0.0029		0.00042	0.0077	0.00268	0.0118	0.00048		0	0	0	0.2879	0
21	0.188	0.138	0.159	0.199	0.252		0.003	0.21763	0.0093	0.92074	0.0128		0	0.01733	0.0024	0.00888	0.00064		0	0.00053	0.00034	0.01754	0
22	0.0672	0.119	0.0475	0.136	0.0675		0.0048	0.03107	0.0065	0.64152	0.0031		0.00028	0	0.00065	0	0		0.00028	0.00097	0.00033	0.00052	0.00028
23	0.0982	0.0848	0.0513	0.162	0.119		0.009	0.23899	0	0.906	0.04782		0	0.0112	0	0.014	0.00198		0	0.00118	0	0.0968	0.00266
24	0.0924	0.121	0.0876	0.13	0.129		0.0215	0.0513	0.02769	0.72152	0.0303		0.00086	0.0017	0.00039	0.00334	0.00047		0	0.00294	0	0.05942	0.00047
252	0.0326	0.0557	0.0362	0.0759	0.0523		0.007	0.04388	0.0147	0.8031	0.1846		0	0	0.00074	0.0024	0.00372		0	0.00148	0.00074	0.0079	0.00455
26	0.204	0.161	0.181	0.181	0.172		0.0096	0.22614	0.02662	0.7361	0.1145		0	0.01386	0.00352	0.00832	0.0027		0.00023	0.00084	0.00022	0.0174	0.00134
27	0.0495	0.0526	0.036	0.095	0.0549		0.0117	0.19179	0.0259	0.9203	0.1287		0	0.00079	0.00067	0.0038	0.0021		0	0	0	0.0315	0.0026
28	0.24	0.246	0.22	NS	0.194		0.0021	0.15096	0.01604	NS	0.0023		0.00021	0.00096	0.00051	NS	0.00019		0.00042	0.00019	0.00051	NS	0
29	0.0943	0.108	0.0805	0.132	0.11		0.0032	0.12075	0.0056	0.7331	0.0074		0	0.00095	0	0.00393	0		0.00053	0.00418	0.00023	0.01422	0.00021
30	0.137	0.107	0.12	0.189	0.178		0.0053	0.1843	0.0132	0.8143	0.0067		0.00075	0.0133	0.0049	0.0226	0		0.00075	0	0	0.0507	0.00067
31	0.263	0.181	0.176	0.31	0.271		0.0159	0.09234	0.0095	0.8996	0.0143		0.0011	0.01098	0	0.02077	0		0.00055	0.00131	0	0.05683	0.0006
controls_FMO IFNa.fcs	0.0876	0.0876	0.0876	0.0876	0.0876		0.8666	0.8666	0.8666	0.8666	0.8666		0.0108	0.0108	0.0108	0.0108	0.0108		0.6966	0.6966	0.6966	0.6966	0.6966
controls_FMO IL6.fcs	0.0794	0.0794	0.0794	0.0794	0.0794		0.8769	0.8769	0.8769	0.8769	0.8769		0	0	0	0	0		0.923	0.923	0.923	0.923	0.923
controls_FMO TNFa.fcs	0.0864	0.0864	0.0864	0.0864	0.0864		0.0405	0.0405	0.0405	0.0405	0.0405		0.0043	0.0043	0.0043	0.0043	0.0043		0.9907	0.9907	0.9907	0.9907	0.9907
controls_backbone + ic.fcs	0.0853	0.0853	0.0853	0.0853	0.0853		0	0	0	0	0		0	0	0	0	0		0.998	0.998	0.998	0.998	0.998
controls_backbone.fcs	0.0822	0.0822	0.0822	0.0822	0.0822		0.214	0.214	0.214	0.214	0.214		0	0	0	0	0		0	0	0	0	0
pDC	% pDC						total TNFa % pDC						total IL-6 %pDC						total IFNa % pDC
Young	RPMI	PAM	LPS	R848	CpG		RPMI	PAM	LPS	R848	CpG		RPMI	PAM	LPS	R848	CpG		RPMI	PAM	LPS	R848	CpG
1	0.309	0.237	0.323	0.429	0.241		0.0023	0.0293	0.0162	0.9306	0.0157		0	0.0023	0.0036	0.0056	0.0026		0	0	0	0.122	0
2	0.387	0.356	0.417	0.448	0.369		0.705	0.0464	0.0168	0.93	0.0376		0.0263	0.0063	0.0103	0.028	0.0027		0	0	0	0.119	0
3	0.213	0.172	0.196	0.24	0.216		0.00095	0.1496	0.0141	0.8912	0.0039		0	0.0067	0.0082	0.0171	0		0	0	0	0.05705	0
4	0.332	0.26	0.331	0.354	0.369		0.0087	0.1955	0.0136	0.8447	0.0024		0	0.0055	0.006	0.0173	0		0	0	0	0.1302	0
5	0.261	0.21	0.264	0.287	0.258		0.0133	0.1058	0.0078	0.8866	0.0172		0	0.0038	0.0039	0.0136	0		0	0	0	0.1363	0
6	0.284	0.254	0.283	0.326	0.313		0.0012	0.2519	0.1374	0.9385	0.0447		0	0.0409	0.0742	0.0493	0.0011		0	0	0	0.0412	0
7	0.189	0.14	0.194	0.189	0.183		0.013	0.2455	0.025	0.8369	0.0111		0	0.0055	0.0159	0.0029	0		0	0	0	0.043	0
8	0.26	0.212	0.271	0.306	0.277		0.009	0.035	0.009	0.9208	0.017		0	0	0	0.0104	0		0	0	0	0.0294	0
9	0.139	0.0626	0.0898	0.104	0.141		0.0306	0.0699	0.0252	0.9365	0.0542		0.0022	0.006	0	0.0475	0		0.0022	0	0	0.6717	0
10	0.283	0.166	0.281	0.372	0.268		0.0081	0.2269	0.0098	0.8934	0.0142		0.0012	0.0029	0.0011	0.0164	0		0	0	0	0.12128	0
11	0.235	0.245	0.258	0.294	0.248		0.0271	0.305	0.2033	0.9282	0.0274		0.0039	0.1292	0.126	0.1042	0		0	0	0.0014	0.1912	0
12	0.261	0.183	0.264	0.304	0.249		0.0009	0.0576	0.0301	0.956	0.0065		0	0.0084	0.0204	0.028	0		0	0.0014	0.00097	0.231	0
13	0.22	0.183	0.234	0.263	0.223		0.011	0.2694	0.0207	0.8572	0.013		0.0036	0.0229	0.0069	0.0209	0		0	0	0	0.1887	0
14	0.285	0.216	0.297	0.279	0.276		0.0353	0.17725	0.2198	0.8923	0.0521		0	0.01625	0.0598	0.0393	0.0037		0	0.00095	0	0.117	0
15	0.139	0.138	0.174	0.201	0.154		0.0055	0.0791	0.0435	0.9163	0.0481		0	0.0043	0.0181	0.0233	0		0	0.0021	0	0.191	0.0023
							0	0	0	0	0		0	0	0	0	0		0	0	0	0	0
controls_FMO IFNa.fcs	0.285	0.285	0.285	0.285	0.285		0.0047	0.0047	0.0047	0.0047	0.0047		0	0	0	0	0		0.0125	0.0125	0.0125	0.0125	0.0125
controls_FMO IL6.fcs	0.251	0.251	0.251	0.251	0.251		0.938	0.938	0.938	0.938	0.938		0	0	0	0	0		0.6136	0.6136	0.6136	0.6136	0.6136
controls_FMO TNFa.fcs	0.261	0.261	0.261	0.261	0.261		0.0061	0.0061	0.0061	0.0061	0.0061		0.002	0.002	0.002	0.002	0.002		0	0	0	0	0
controls_backbone + ic.fcs	0.278	0.278	0.278	0.278	0.278		0.0034	0.0034	0.0034	0.0034	0.0034		0	0	0	0	0		0	0	0	0	0
data between 0-1
pDC	% pDC						total TNFa % pDC						total IL-6 %pDC						total IFNa % pDC
Old	RPMI	PAM	LPS	R848	CpG		RPMI	PAM	LPS	R848	CpG		RPMI	PAM	LPS	R848	CpG		RPMI	PAM	LPS	R848	CpG
1	0.198	0.137	0.146	0.199	0.175		0.0024	0.16364	0.0476	0.8374	0.0175		0.00094	0.02552	0.0296	0.0071	0		0	0.00044	0	0.0396	0.00056
2	0.277	0.152	0.204	0.314	0.217		0.0074	0.048	0.014	0.91759	0.0077		0	0.0017	0.0026	0.00459	0.00032		0.00044	0.00067	0.0013	0.17338	0.00032
3	0.169	0.111	0.124	0.195	0.165		0.0071	0.161	0.03422	0.9006	0.0333		0	0.00866	0.00062	0.0086	0		0	0	0.00062	0.1473	0
4	0.13	0.108	0.124	0.189	0.116		0.0025	0.0534	0.0139	0.7559	0.0016		0	0.01003	0.0038	0.0116	0		0	0.0011	0.0013	0.1156	0
5	0.217	0.176	0.189	0.237	0.228		0.0035	0.1658	0.0159	0.8737	0.0013		0.00039	0.0064	0.00969	0.00635	0		0	0	0.00078	0.0862	0
6	0.179	0.129	0.12	0.164	0.164		0.0043	0.07076	0.0096	0.75068	0.008		0	0.00956	0.0036	0.01158	0		0	0.00236	0	0.06838	0
7	0.114	0.272	0.0702	0.222	0.133		0.0062	0.1066	0.0088	0.64406	0.0047		0.00052	0.0016	0.00044	0.00086	0		0	0	0.00044	0.00863	0
8	0.45	0.441	0.37	0.519	0.457		0.0115	0.1972	0.0272	0.8523	0.0093		0.00036	0.00462	0.0037	0.0053	0		0	0.00042	0.00037	0.0816	0
9	0.289	0.208	0.248	0.297	0.304		0.0042	0.1908	0.00585	0.86604	0.003		0	0.0036	0.00035	0.00698	0		0.00046	0.0003	0.00069	0.04929	0
10	0.07	0.0393	0.0576	0.073	0.0515		0.0051	0.2376	0.0829	0.9235	0.043		0.0017	0.0386	0.0422	0.015	0		0	0	0	0.1365	0
11	0.108	0.0434	0.0834	0.119	0.118		0.0276	0.0634	0.0207	0.9549	0.108		0	0.0028	0.0063	0.02036	0		0.0012	0	0	0.3429	0.0012
12	0.0314	0.0845	0.0193	0.0804	0.0167		0.0066	0.032	0.0136	0.5449	0.0198		0	0	0	0	0		0	0	0	0.0019	0
13	0.0703	0.202	0.0934	0.16	0.136		0.0092	0.06948	0.0177	0.59338	0.0129		0	0.00048	0	0.00038	0.00049		0	0	0	0.00038	0
15	0.143	0.0985	0.109	0.173	0.118		0.0058	0.22556	0.01419	0.8644	0.0236		0	0.01748	0.00548	0.01448	0		0	0.00046	0.00118	0.0153	0.0014
16	0.0858	0.14	0.0349	0.118	0.0688		0.0111	0.0767	0.0203	0.84003	0.0386		0	0	0	0.00093	0.0012		0	0	0	0.0111	0.0023
17	0.0838	0.0728	0.0766	0.0881	0.0926		0.0303	0.125	0.0156	0.9437	0.0087		0	0.009	0.0099	0.0214	0.0012		0.0032	0	0	0.108	0
18	0.298	0.189	0.236	0.35	0.347		0.00369	0.0586	0.0054	0.9224	0.0061		0.00058	0.002	0.00294	0.00767	0.00051		0.00087	0.00057	0.00025	0.1802	0
19	0.118	0.207	0.077	0.19	0.0689		0.0099	0.0408	0.0067	0.62282	0.0074		0.00062	0.00031	0.0005	0.00027	0.0003		0.00031	0	0.00025	0.00055	0
20	0.26	0.214	0.206	0.276	0.262		0.0021	0.2197	0.0278	0.9458	0.0029		0.00042	0.0077	0.00268	0.0118	0.00048		0	0	0	0.2879	0
21	0.188	0.138	0.159	0.199	0.252		0.003	0.21763	0.0093	0.92074	0.0128		0	0.01733	0.0024	0.00888	0.00064		0	0.00053	0.00034	0.01754	0
22	0.0672	0.119	0.0475	0.136	0.0675		0.0048	0.03107	0.0065	0.64152	0.0031		0.00028	0	0.00065	0	0		0.00028	0.00097	0.00033	0.00052	0.00028
23	0.0982	0.0848	0.0513	0.162	0.119		0.009	0.23899	0	0.906	0.04782		0	0.0112	0	0.014	0.00198		0	0.00118	0	0.0968	0.00266
24	0.0924	0.121	0.0876	0.13	0.129		0.0215	0.0513	0.02769	0.72152	0.0303		0.00086	0.0017	0.00039	0.00334	0.00047		0	0.00294	0	0.05942	0.00047
25	0.0326	0.0557	0.0362	0.0759	0.0523		0.007	0.04388	0.0147	0.8031	0.1846		0	0	0.00074	0.0024	0.00372		0	0.00148	0.00074	0.0079	0.00455
26	0.204	0.161	0.181	0.181	0.172		0.0096	0.22614	0.02662	0.7361	0.1145		0	0.01386	0.00352	0.00832	0.0027		0.00023	0.00084	0.00022	0.0174	0.00134
27	0.0495	0.0526	0.036	0.095	0.0549		0.0117	0.19179	0.0259	0.9203	0.1287		0	0.00079	0.00067	0.0038	0.0021		0	0	0	0.0315	0.0026
28	0.24	0.246	0.22	NS	0.194		0.0021	0.15096	0.01604	NS	0.0023		0.00021	0.00096	0.00051	NS	0.00019		0.00042	0.00019	0.00051	NS	0
29	0.0943	0.108	0.0805	0.132	0.11		0.0032	0.12075	0.0056	0.7331	0.0074		0	0.00095	0	0.00393	0		0.00053	0.00418	0.00023	0.01422	0.00021
30	0.137	0.107	0.12	0.189	0.178		0.0053	0.1843	0.0132	0.8143	0.0067		0.00075	0.0133	0.0049	0.0226	0		0.00075	0	0	0.0507	0.00067
31	0.263	0.181	0.176	0.31	0.271		0.0159	0.09234	0.0095	0.8996	0.0143		0.0011	0.01098	0	0.02077	0		0.00055	0.00131	0	0.05683	0.0006
controls_FMO IFNa.fcs	0.0876	0.0876	0.0876	0.0876	0.0876		0.8666	0.8666	0.8666	0.8666	0.8666		0.0108	0.0108	0.0108	0.0108	0.0108		0.6966	0.6966	0.6966	0.6966	0.6966
controls_FMO IL6.fcs	0.0794	0.0794	0.0794	0.0794	0.0794		0.8769	0.8769	0.8769	0.8769	0.8769		0	0	0	0	0		0.923	0.923	0.923	0.923	0.923
controls_FMO TNFa.fcs	0.0864	0.0864	0.0864	0.0864	0.0864		0.0405	0.0405	0.0405	0.0405	0.0405		0.0043	0.0043	0.0043	0.0043	0.0043		0.9907	0.9907	0.9907	0.9907	0.9907
controls_backbone + ic.fcs	0.0853	0.0853	0.0853	0.0853	0.0853		0	0	0	0	0		0	0	0	0	0		0.998	0.998	0.998	0.998	0.998
controls_backbone.fcs	0.0822	0.0822	0.0822	0.0822	0.0822		0.214	0.214	0.214	0.214	0.214		0	0	0	0	0		0	0	0	0	0
pDC	% pDC						total TNFa % pDC						total IL-6 %pDC						total IFNa % pDC
Young	RPMI	PAM	LPS	R848	CpG		RPMI	PAM	LPS	R848	CpG		RPMI	PAM	LPS	R848	CpG		RPMI	PAM	LPS	R848	CpG
1	0.309	0.237	0.323	0.429	0.241		0.0023	0.0293	0.0162	0.9306	0.0157		0	0.0023	0.0036	0.0056	0.0026		0	0	0	0.122	0
2	0.387	0.356	0.417	0.448	0.369		0.705	0.0464	0.0168	0.93	0.0376		0.0263	0.0063	0.0103	0.028	0.0027		0	0	0	0.119	0
3	0.213	0.172	0.196	0.24	0.216		0.00095	0.1496	0.0141	0.8912	0.0039		0	0.0067	0.0082	0.0171	0		0	0	0	0.05705	0
4	0.332	0.26	0.331	0.354	0.369		0.0087	0.1955	0.0136	0.8447	0.0024		0	0.0055	0.006	0.0173	0		0	0	0	0.1302	0
5	0.261	0.21	0.264	0.287	0.258		0.0133	0.1058	0.0078	0.8866	0.0172		0	0.0038	0.0039	0.0136	0		0	0	0	0.1363	0
6	0.284	0.254	0.283	0.326	0.313		0.0012	0.2519	0.1374	0.9385	0.0447		0	0.0409	0.0742	0.0493	0.0011		0	0	0	0.0412	0
7	0.189	0.14	0.194	0.189	0.183		0.013	0.2455	0.025	0.8369	0.0111		0	0.0055	0.0159	0.0029	0		0	0	0	0.043	0
8	0.26	0.212	0.271	0.306	0.277		0.009	0.035	0.009	0.9208	0.017		0	0	0	0.0104	0		0	0	0	0.0294	0
9	0.139	0.0626	0.0898	0.104	0.141		0.0306	0.0699	0.0252	0.9365	0.0542		0.0022	0.006	0	0.0475	0		0.0022	0	0	0.6717	0
10	0.283	0.166	0.281	0.372	0.268		0.0081	0.2269	0.0098	0.8934	0.0142		0.0012	0.0029	0.0011	0.0164	0		0	0	0	0.12128	0
11	0.235	0.245	0.258	0.294	0.248		0.0271	0.305	0.2033	0.9282	0.0274		0.0039	0	0.126	0.1042	0		0	0	0.0014	0.1912	0
12	0.261	0.183	0.264	0.304	0.249		0.0009	0.0576	0.0301	0.956	0.0065		0	0.0084	0.0204	0.028	0		0	0.0014	0.00097	0.231	0
13	0.22	0.183	0.234	0.263	0.223		0.011	0.2694	0.0207	0.8572	0.013		0.0036	0.0229	0.0069	0.0209	0		0	0	0	0.1887	0
14	0.285	0.216	0.297	0.279	0.276		0.0353	0.17725	0.2198	0.8923	0.0521		0	0.01625	0.0598	0.0393	0.0037		0	0.00095	0	0.117	0
15	0.139	0.138	0.174	0.201	0.154		0.0055	0.0791	0.0435	0.9163	0.0481		0	0.0043	0.0181	0.0233	0		0	0.0021	0	0.191	0.0023
controls_FMO IFNa.fcs	0.285	0.285	0.285	0.285	0.285		0.0047	0.0047	0.0047	0.0047	0.0047		0	0	0	0	0		0.0125	0.0125	0.0125	0.0125	0.0125
controls_FMO Il-6.fcs	0.251	0.251	0.251	0.251	0.251		0.938	0.938	0.938	0.938	0.938		0	0	0	0	0		0.6136	0.6136	0.6136	0.6136	0.6136
controls_FMO TNFa.fcs	0.261	0.261	0.261	0.261	0.261		0.0061	0.0061	0.0061	0.0061	0.0061		0.002	0.002	0.002	0.002	0.002		0	0	0	0	0
controls_Bakcbone all ics.fcs	0.278	0.278	0.278	0.278	0.278		0.0034	0.0034	0.0034	0.0034	0.0034		0	0	0	0	0		0	0	0	0	0
LOGIT
pDC	% pDC						total TNFa % pDC						total IL-6 %pDC						total IFNa % pDC
Old	RPMI	PAM	LPS	R848	CpG		RPMI	PAM	LPS	R848	CpG		RPMI	PAM	LPS	R848	CpG		RPMI	PAM	LPS	R848	CpG
1	-1.39884	-1.84043	-1.76632	-1.39256	-1.5506		-6.02988	-1.63139	-2.99615	1.63901	-4.0279		-6.96869	-3.64244	-3.48993	-4.94054	-8.5683		-8.3772	-7.7283	-8.42166	-3.18852	-7.48701
2	-0.959392	-1.719	-1.36148	-0.781485	-1.28324		-4.89885	-2.98736	-4.2546	2.41004	-4.85881		-8.46819	-6.37543	-5.94964	-5.37927	-8.04687		-7.7283	-7.30756	-6.64409	-1.56186	-8.04687
3	-1.59273	-2.08057	-1.95508	-1.41784	-1.62149		-4.94054	-1.65081	-3.34013	2.20391	-3.36833		-8.46819	-4.74034	-7.38517	-4.74736	-8.5683		-8.3772	-8.2938	-7.38517	-1.75594	-8.46819
4	-1.90096	-2.11133	-1.95508	-1.45652	-2.03087		-5.98896	-2.87507	-4.26187	1.13033	-6.43615		-8.46819	-4.59209	-5.56895	-4.44508	-8.5683		-8.3772	-6.81134	-6.64409	-2.03477	-8.46819
5	-1.28324	-1.54369	-1.45652	-1.1692	-1.21964		-5.65149	-1.61569	-4.12541	1.93408	-6.64409		-7.84897	-5.04504	-4.62692	-5.05293	-8.5683		-8.3772	-8.2938	-7.15544	-2.36094	-8.46819
6	-1.52314	-1.90983	-1.99243	-1.62876	-1.62876		-5.44483	-2.57507	-4.63635	1.10224	-4.82028		-8.46819	-4.64056	-5.62321	-4.44683	-8.5683		-8.3772	-6.04673	-8.42166	-2.61184	-8.46819
7	-2.05052	-0.984499	-2.58362	-1.25405	-1.87469		-5.07699	-2.12595	-4.72416	0.59303	-5.35548		-7.56116	-6.43615	-7.7283	-7.05772	-8.5683		-8.3772	-8.2938	-7.7283	-4.74384	-8.46819
8	-0.200671	-0.237105	-0.532217	0.0760366	-0.172426		-4.45384	-1.40389	-3.57696	1.75276	-4.6684		-7.92905	-5.37273	-5.59572	-5.23473	-8.5683		-8.3772	-7.77484	-7.90164	-2.4208	-8.46819
9	-0.900246	-1.33702	-1.10931	-0.861625	-0.828322		-5.46846	-1.44482	-5.13545	1.86639	-5.80614		-8.46819	-5.62321	-7.95723	-4.9577	-8.5683		-7.68382	-8.11143	-7.27813	-2.95949	-8.46819
10	-2.58669	-3.19644	-2.79491	-2.54149	-2.9133		-5.2734	-1.16588	-2.40358	2.49088	-3.1026		-6.37543	-3.21514	-3.12222	-4.18459	-8.5683		-8.3772	-8.2938	-8.42166	-1.84467	-8.46819
11	-2.11133	-3.09293	-2.39702	-2.00193	-2.01151		-3.56195	-2.69279	-3.8567	3.05272	-2.11133		-8.46819	-5.87533	-5.06089	-3.87361	-8.5683		-6.72423	-8.2938	-8.42166	-0.650397	-6.72423
12	-3.42904	-2.38272	-3.92816	-2.43692	-4.07551		-5.01406	-3.4095	-4.28399	0.180085	-3.90207		-8.46819	-8.07863	-8.11143	-8.21682	-8.5683		-8.3772	-8.2938	-8.42166	-6.264	-8.46819
13	-2.58209	-1.37384	-2.27281	-1.65823	-1.84892		-4.67931	-2.5947	-4.01633	0.377956	-4.33754		-8.46819	-7.64124	-8.11143	-7.87496	-7.62062		-8.3772	-8.2938	-8.42166	-7.87496	-8.46819
15	-1.79059	-2.214	-2.101	-1.56451	-2.01151		-5.14408	-1.23355	-4.24093	1.85233	-3.72263		-8.46819	-4.02906	-5.20116	-4.2204	-8.5683		-8.3772	-7.68382	-6.74106	-4.16448	-6.56988
16	-2.36603	-1.81529	-3.31974	-2.01151	-2.60527		-4.48965	-2.48805	-3.87663	1.65845	-3.21514		-8.46819	-8.07863	-8.11143	-6.9794	-6.72423		-8.3772	-8.2938	-8.42166	-4.48965	-6.07254
17	-2.3918	-2.54445	-2.48947	-2.33706	-2.28229		-3.46584	-1.94591	-4.14476	2.81911	-4.73569		-8.46819	-4.70149	-4.60527	-3.82273	-6.72423		-5.7414	-8.2938	-8.42166	-2.11133	-8.46819
18	-0.85684	-1.45652	-1.17474	-0.619039	-0.632252		-5.59843	-2.77663	-5.21594	2.47541	-5.09335		-7.4519	-6.21261	-5.8264	-4.86274	-7.58059		-7.04615	-7.4693	-8.2938	-1.51499	-8.46819
19	-2.01151	-1.3431	-2.48382	-1.45001	-2.60371		-4.60527	-3.15742	-4.99893	0.501535	-4.89885		-7.38517	-8.07863	-7.6004	-8.21682	-8.11143		-8.07863	-8.2938	-8.2938	-7.50504	-8.46819
20	-1.04597	-1.30098	-1.34921	-0.964391	-1.0356		-6.16372	-1.26742	-3.55453	2.85935	-5.84014		-7.77484	-4.85881	-5.91925	-4.42779	-7.64124		-8.3772	-8.2938	-8.42166	-0.905605	-8.46819
21	-1.46306	-1.832	-1.66569	-1.39256	-1.08797		-5.80614	-1.27953	-4.6684	2.45244	-4.34543		-8.46819	-4.03783	-6.02988	-4.71503	-7.3534		-8.3772	-7.5421	-7.98622	-4.02558	-8.46819
22	-2.63052	-2.00193	-2.99836	-1.84892	-2.62574		-5.33433	-3.43995	-5.02943	0.581967	-5.77325		-8.18044	-8.07863	-7.33789	-8.21682	-8.5683		-8.18044	-6.93724	-8.01609	-7.56116	-8.18044
23	-2.21739	-2.37885	-2.9174	-1.64342	-2.00193		-4.70149	-1.15822	-7.32261	2.26574	-2.99131		-8.46819	-4.48058	-8.11143	-4.2546	-6.22268		-8.3772	-6.74106	-8.42166	-2.2333	-5.92677
24	-2.28468	-1.98299	-2.3433	-1.90096	-1.90983		-3.81797	-2.9174	-3.5586	0.952014	-3.46584		-7.05772	-6.37543	-7.84897	-5.69844	-7.66231		-8.3772	-5.8264	-8.42166	-2.76187	-7.66231
25	-3.3903	-2.83046	-3.28182	-2.4994	-2.89704		-4.95482	-3.08142	-4.2051	1.40578	-1.48549		-8.46819	-8.07863	-7.20812	-6.02988	-5.5903		-8.3772	-6.51423	-7.20812	-4.83296	-5.38807
26	-1.36148	-1.65081	-1.50959	-1.50959	-1.57152		-4.63635	-1.23024	-3.59911	1.0258	-2.04558		-8.46819	-4.26479	-5.64577	-4.78074	-5.9118		-8.3772	-7.08127	-8.42166	-4.03373	-6.61374
27	-2.95502	-2.89101	-3.28757	-2.25406	-2.84578		-4.4364	-1.43842	-3.62727	2.44643	-1.9125		-8.46819	-7.14269	-7.30756	-5.56895	-6.16372		-8.3772	-8.2938	-8.42166	-3.42576	-5.94964
28	-1.15268	-1.12006	-1.26567	ND	-1.42423		-6.16372	-1.72709	-4.1165	ND	-6.07254		-8.46819	-6.94762	-7.58059	ND	-8.5683		ND	ND	ND	ND	ND
29	-2.26223	-2.11133	-2.43557	-1.88339	-2.09074		-5.7414	-1.98535	-5.17937	1.01041	-4.89885		-8.46819	-6.9581	-8.11143	-5.53518	-8.5683		-7.5421	-5.47326	-8.3772	-4.23878	-8.46819
30	-1.84043	-2.12176	-1.99243	-1.45652	-1.52996		-5.23473	-1.48748	-4.31425	1.4782	-4.99893		-7.19469	-4.3066	-5.31361	-3.76695	-8.5683		-7.19469	-8.2938	-8.42166	-2.9298	-7.30756
31	-1.03043	-1.50959	-1.54369	-0.800119	-0.989555		-4.12541	-2.28539	-4.64692	2.19279	-4.23309		-6.81134	-4.50064	-8.11143	-3.85326	-8.5683		-7.50504	-6.63642	-8.42166	-2.80918	-7.41798
controls_FMO IFNa.fcs	-2.3433	-2.3433	-2.3433	-2.3433	-2.3433		1.87123	1.87123	1.87123	1.87123	1.87123		-4.51735	-4.51735	-4.51735	-4.51735	-4.51735		0.831159	0.831159	0.831159	0.831159	0.831159
controls_FMO IL6.fcs	-2.45053	-2.45053	-2.45053	-2.45053	-2.45053		1.9634	1.9634	1.9634	1.9634	1.9634		-8.46819	-8.07863	-8.11143	-8.21682	-8.5683		2.48382	2.48382	2.48382	2.48382	2.48382
controls_FMO TNFa.fcs	-2.35841	-2.35841	-2.35841	-2.35841	-2.35841		-3.16511	-3.16511	-3.16511	-3.16511	-3.16511		-5.44483	-5.44483	-5.44483	-5.44483	-5.44483		4.6684	4.6684	4.6684	4.6684	4.6684
controls_backbone + ic.fcs	-2.37242	-2.37242	-2.37242	-2.37242	-2.37242		-7.68382	-5.84014	-6.72423	-5.84014	-6.72423		-8.46819	-8.07863	-8.11143	-8.21682	-8.5683		6.21261	6.21261	6.21261	6.21261	6.21261
controls_backbone.fcs	-2.41282	-2.41282	-2.41282	-2.41282	-2.41282		-1.30098	-1.30098	-1.30098	-1.30098	-1.30098		-8.46819	-8.07863	-8.11143	-8.21682	-8.5683		-8.3772	-8.2938	-8.42166	-7.87496	-8.46819
outliers old -2SD	-3.39535	-2.98005	-3.47582	-2.75657	-3.10061		-3.89632	-0.602775	-3.03711	3.30434	-1.85065		-6.97394	-2.69868	-4.21423	-2.56455	-6.5053		-7.33962	-5.84086	-6.77058	0.413879	-6.03997
outliers old +2SD	-0.309307	-0.840022	-0.795874	-0.323434	-0.539125		-6.38043	-3.60205	-5.40466	0.055055	-6.95502		-9.20478	-8.79525	-9.18502	-8.15006	-9.60272		-8.96601	-9.2974	-9.2279	-7.29769	-9.63503
		red numbers were 0 --> replaced by lowest number	red numbers were 0 --> replaced by lowest number	red numbers were 0 --> replaced by lowest number
		blue numbers were 1 --> replaced by highest number under 1	blue numbers were 1 --> replaced by highest number under 1	blue numbers were 1 --> replaced by highest number under 1
pDC	% pDC						total TNFa % pDC						total IL-6 %pDC						total IFNa % pDC
Young	RPMI	PAM	LPS	R848	CpG		RPMI	PAM	LPS	R848	CpG		RPMI	PAM	LPS	R848	CpG		RPMI	PAM	LPS	R848	CpG
1	-0.804799	-1.1692	-0.740019	-0.285932	-1.1472		-6.07254	-3.50043	-4.10641	2.59594	-4.13827		-8.46819	-6.07254	-5.62321	-5.17937	-5.94964		-8.3772	-8.2938	-8.42166	-1.97363	-8.46819
2	-0.45994	-0.592768	-0.335101	-0.208755	-0.536509		0.871222	-3.02294	-4.06943	2.58669	-3.24243		-3.61153	-5.06089	-4.56526	-3.54715	-5.9118		-8.3772	-8.2938	-8.42166	-2.00193	-8.46819
3	-1.30694	-1.57152	-1.41148	-1.15268	-1.28913		-6.9581	-1.73774	-4.24738	2.10306	-5.54287		-8.46819	-4.99893	-4.79539	-4.05143	-8.5683		-8.3772	-8.2938	-8.42166	-2.80509	-8.46819
4	-0.699153	-1.04597	-0.703666	-0.601503	-0.536509		-4.73569	-1.41466	-4.28399	1.69362	-6.02988		-8.46819	-5.19749	-5.10998	-4.0396	-8.5683		-8.3772	-8.2938	-8.42166	-1.89919	-8.46819
5	-1.04078	-1.32493	-1.02528	-0.909999	-1.05639		-4.3066	-2.13438	-4.8458	2.05647	-4.0455		-8.46819	-5.56895	-5.54287	-4.28399	-8.5683		-8.3772	-8.2938	-8.42166	-1.84637	-8.46819
6	-0.924706	-1.07739	-0.929629	-0.726333	-0.786131		-6.72423	-1.0885	-1.83705	2.72525	-3.06205		-8.46819	-3.15487	-2.52389	-2.95927	-6.81134		-8.3772	-8.2938	-8.42166	-3.14724	-8.46819
7	-1.45652	-1.81529	-1.42423	-1.45652	-1.49615		-4.32972	-1.12276	-3.66356	1.63534	-4.48965		-8.46819	-5.19749	-4.12541	-5.84014	-8.5683		-8.3772	-8.2938	-8.42166	-3.1026	-8.46819
8	-1.04597	-1.31291	-0.989555	-0.818887	-0.959392		-4.70149	-3.31678	-4.70149	2.45327	-4.0574		-8.46819	-8.07863	-8.11143	-4.5555	-8.5683		-8.3772	-8.2938	-8.42166	-3.49692	-8.46819
9	-1.82362	-2.70634	-2.31608	-2.15355	-1.80701		-3.45568	-2.58823	-3.65539	2.69111	-2.85935		-6.1171	-5.10998	-8.11143	-2.99836	-8.5683		-6.1171	-8.2938	-8.42166	0.715884	-8.46819
10	-0.929629	-1.61425	-0.939507	-0.523646	-1.00479		-4.80776	-1.2259	-4.61552	2.12595	-4.24021		-6.72423	-5.84014	-6.81134	-4.09394	-8.5683		-8.3772	-8.2938	-8.42166	-1.98036	-8.46819
11	-1.18029	-1.12546	-1.05639	-0.876035	-1.10931		-3.58075	-0.8236	-1.3658	2.55936	-3.56943		-5.54287	-1.90805	-1.9368	-2.15141	-8.5683		-8.3772	-8.2938	-6.56988	-1.44223	-8.46819
12	-1.04078	-1.49615	-1.02528	-0.828322	-1.10395		-7.01222	-2.79491	-3.47267	3.07857	-5.02943		-8.46819	-4.77109	-3.87161	-3.54715	-8.5683		-8.3772	-6.56988	-6.93724	-1.20267	-8.46819
13	-1.26567	-1.49615	-1.18586	-1.03043	-1.24827		-4.4988	-0.997669	-3.8567	1.79223	-4.32972		-5.62321	-3.75345	-4.96931	-3.84688	-8.5683		-8.3772	-8.2938	-8.42166	-1.45848	-8.46819
14	-0.919793	-1.28913	-0.861625	-0.949427	-0.964391		-3.30793	-1.53509	-1.26683	2.11445	-2.90108		-8.46819	-4.10328	-2.75509	-3.19644	-5.59572		-8.3772	-6.9581	-8.42166	-2.02115	-8.46819
15	-1.82362	-1.832	-1.55754	-1.38006	-1.70357		-5.19749	-2.45464	-3.09052	2.3931	-2.98518		-8.46819	-5.44483	-3.99358	-3.73573	-8.5683		-8.3772	-6.16372	-8.42166	-1.44353	-6.07254
controls_FMO IFNa.fcs	-0.919793	-0.919793	-0.919793	-0.919793	-0.919793		-5.35548	-5.35548	-5.35548	-5.35548	-5.35548		-8.46819	-8.07863	-8.11143	-8.21682	-8.5683		-4.36945	-4.36945	-4.36945	-4.36945	-4.36945
controls_FMO Il-6.fcs	-1.09329	-1.09329	-1.09329	-1.09329	-1.09329		2.71662	2.71662	2.71662	2.71662	2.71662		-8.46819	-8.07863	-8.11143	-8.21682	-8.5683		0.46247	0.46247	0.46247	0.46247	0.46247
controls_FMO TNFa.fcs	-1.04078	-1.04078	-1.04078	-1.04078	-1.04078		-5.09335	-5.09335	-5.09335	-5.09335	-5.09335		-6.21261	-6.21261	-6.21261	-6.21261	-6.21261		-8.3772	-8.2938	-8.42166	-7.87496	-8.46819
controls_Bakcbone all ics.fcs	-0.954404	-0.954404	-0.954404	-0.954404	-0.954404		-5.68057	-5.68057	-5.68057	-5.68057	-5.68057		-8.46819	-8.07863	-8.11143	-8.21682	-8.5683		-8.3772	-8.2938	-8.42166	-7.87496	-8.46819
outliers young -2SD	-1.87215	-2.00542	-1.65102	-1.5624	-1.84552		-7.50018	-3.79228	-5.86825	1.47226	-5.54587		-10.1344	-6.60205	-8.51571	-5.23726	-10.2413		-8.3772	-9.1967	-8.42166	-3.57327	-8.46819
outliers young +2SD	-0.357479	-0.675029	-0.375428	-0.115966	-0.387641		-2.45539	-0.175481	-1.20889	3.14166	-2.23879		-5.39263	-3.28624	-1.19717	-2.21792	-5.56132		-8.3772	-6.95381	-8.42166	-0.686929	-8.46819

## Sheet: ratio mDC pDC
	%mDC	%pDC
Old	RPMI	RPMI	Ratio mDC/pDC
1	0.646	0.198	3.26263
2	0.608	0.277	2.19495
3	0.676	0.169	4
4	0.28	0.13
5	0.642	0.217	2.95853
6	0.677	0.179	3.78212
7	0.745	0.114	6.53509
8	0.269	0.45
9	0.546	0.289	1.88927
10	0.71	0.07	10.1429
11	0.763	0.108	7.06481
12	0.619	0.0314
13	0.852	0.0703	12.1195
15	0.731	0.143	5.11189
16	0.737	0.0858	8.58974
17	0.813	0.0838	9.70167
18	0.529	0.298	1.77517
19	0.829	0.118	7.02542
20	0.552	0.26	2.12308
21	0.609	0.188	3.23936
22	0.868	0.0672	12.9167
23	0.663	0.0982	6.75153
24	0.838	0.0924	9.06926
252	0.889	0.0326	27.2699
26	0.666	0.204	3.26471
27	0.86	0.0495	17.3737
28	0.682	0.24	2.84167
29	0.838	0.0943	8.88653
30	0.671	0.137	4.89781
31	0.478	0.263	1.81749
	%mDC	%pDC
Young	RPMI	RPMI	Ratio mDC/pDC
1	0.599	0.309	1.93851
2	0.5	0.387
3	0.696	0.213	3.26761
4	0.603	0.332	1.81627
5	0.633	0.261	2.42529
6	0.639	0.284	2.25
7	0.728	0.189	3.85185
8	0.628	0.26	2.41538
9	0.804	0.139
10	0.66	0.283	2.33216
11	0.685	0.235	2.91489
12	0.667	0.261	2.55556
13	0.694	0.22	3.15455
14	0.622	0.285	2.18246
15	0.751	0.139	5.40288
